# Supplementary material for: 4-[(4-Diethyl­amino-2-hydroxy­benzyl­idene)ammonio]-3-methyl­benzene­sulfonate
Source: Acta Crystallogr Sect E Struct Rep Online. 2009 Oct 23;65(Pt 11):o2843. doi: 10.1107/S1600536809043098 (PMC2971024; doi:10.1107/S1600536809043098)
Supplement: Supplementary file 1 [file e-65-o2843-sup1.cif]

##############################################################################
###                                                                        ###
###        Electronic paper (Acta Crystallographica Section E)             ###
###                                                                        ###
##############################################################################
#                                                                            #
# This CIF contains the data in a paper accepted for publication in Acta     #
# Crystallographica Section E. It conforms to the requirements of Notes      #
# for Authors for Section E, and has been peer reviewed under the auspices   #
# of the IUCr Commission on Journals.                                        #
#                                                                            #
# Full details of the Crystallographic Information File format               #
# are given in the paper "The Crystallographic Information File (CIF):       #
# a New Standard Archive File for Crystallography" by S. R. Hall, F. H.      #
# Allen and I. D. Brown [Acta Cryst. (1991), A47, 655-685].                  #
#                                                                            #
# The current version of the core CIF dictionary is obtainable from          #
# ftp://ftp.iucr.org/pub/cif_core.dic. The current version number is 2.4.    #
#                                                                            #
# Software is freely available for graphical display of the structure(s) in  #
# this CIF.  For information consult the CIF home page http://www.iucr.org/  #
# cif/home.html                                                              #
#                                                                            #
# This file may be used for bona fide research purposes within the           #
# scientific community so long as proper attribution is given to the journal # 
# article from which it was obtained.                                        #
#                                                                            #
##############################################################################
                                             
data_global
_audit_creation_method     'form.cif (version 2.0)'
_journal_data_validation_number     ?
_journal_date_recd_electronic     2009-10-17
_journal_date_accepted     2009-10-20
_journal_name_full     'Acta Crystallographica, Section E'
_journal_year     2009
_journal_volume     65
_journal_issue     11
_journal_page_first     o2843
_journal_page_last     o2843
_journal_paper_category     QO
_journal_coeditor_code     HB5148
_publ_contact_author_name     'Prof. Tai Xi-Shi'
_publ_contact_author_address
;
      Department of Chemistry and Chemical Engineering, Weifang University,
     Weifang 261061,
      People's Republic of China
;
_publ_contact_author_email     'taixishi@lzu.edu.cn'
_publ_contact_author_fax     '(+86)536 8785157'
_publ_contact_author_phone     '(+86)536 8785363'
_publ_section_title
;
4-[(4-Diethylamino-2-hydroxybenzylidene)ammonio]-3-methylbenzenesulfonate
;
loop_
    _publ_author_name
    _publ_author_footnote
    _publ_author_address
    'Tai, Xi-Shi' ?
;     Department of Chemistry and Chemical Engineering, Weifang University,
      Weifang 261061,
      People's Republic of China
;
    'Zhao, Zeng-Bing' ?
;     Department of Chemistry, Qinghai Normal University,
      Xining 810008,
      People's Republic of China
;
data_I
_audit_creation_method     SHELXL-97
_chemical_name_systematic
;
4-[(4-Diethylamino-2-hydroxybenzylidene)ammonio]-3-methylbenzenesulfonate
;
_chemical_name_common     ?
_chemical_formula_moiety     'C18 H22 N2 O4 S'
_chemical_formula_sum     'C18 H22 N2 O4 S'
_chemical_formula_iupac     'C18 H22 N2 O4 S'
_chemical_formula_weight     362.44
_chemical_melting_point     ?
_symmetry_cell_setting     Monoclinic
_symmetry_space_group_name_H-M     'P 21/n'
_symmetry_space_group_name_Hall     '-P 2yn'
loop_
    _symmetry_equiv_pos_as_xyz
    'x, y, z'
    '-x+1/2, y+1/2, -z+1/2'
    '-x, -y, -z'
    'x-1/2, -y-1/2, z-1/2'
_cell_length_a     8.230(9)
_cell_length_b     12.143(14)
_cell_length_c     18.96(2)
_cell_angle_alpha     90.00
_cell_angle_beta     96.848(19)
_cell_angle_gamma     90.00
_cell_volume     1882(4)
_cell_formula_units_Z     4
_cell_measurement_reflns_used     3420
_cell_measurement_theta_min     2.60
_cell_measurement_theta_max     27.78
_cell_measurement_temperature     273(2)
_exptl_crystal_description     block
_exptl_crystal_colour     brown
_exptl_crystal_size_max     0.18
_exptl_crystal_size_mid     0.16
_exptl_crystal_size_min     0.12
_exptl_crystal_density_diffrn     1.279
_exptl_crystal_density_meas     ?
_exptl_crystal_density_method     'not measured'
_exptl_crystal_F_000     768
_exptl_absorpt_coefficient_mu     0.196
_exptl_absorpt_correction_type     none
_exptl_absorpt_process_details     ?
_exptl_absorpt_correction_T_min     .
_exptl_absorpt_correction_T_max     .
_exptl_special_details
;
;
_diffrn_ambient_temperature     273(2)
_diffrn_radiation_type     MoK\a
_diffrn_radiation_wavelength     0.71073
_diffrn_radiation_source     'fine-focus sealed tube'
_diffrn_radiation_monochromator     graphite
_diffrn_measurement_device_type     'Bruker SMART CCD'
_diffrn_measurement_method     \w
_diffrn_detector_area_resol_mean     ?
_diffrn_reflns_number     9430
_diffrn_reflns_av_R_equivalents     0.0275
_diffrn_reflns_av_sigmaI/netI     0.0328
_diffrn_reflns_theta_min     2.00
_diffrn_reflns_theta_max     25.05
_diffrn_reflns_theta_full     25.05
_diffrn_measured_fraction_theta_max     0.998
_diffrn_measured_fraction_theta_full     0.998
_diffrn_reflns_limit_h_min     -9
_diffrn_reflns_limit_h_max     9
_diffrn_reflns_limit_k_min     -13
_diffrn_reflns_limit_k_max     14
_diffrn_reflns_limit_l_min     -19
_diffrn_reflns_limit_l_max     22
_diffrn_standards_number     ?
_diffrn_standards_interval_count     ?
_diffrn_standards_interval_time     ?
_diffrn_standards_decay_%     ?
_refine_special_details
;
Refinement of <i>F</i>^2^ against ALL reflections. The weighted <i>R</i>-factor
<i>wR</i> and goodness of fit <i>S</i> are based on <i>F</i>^2^, conventional
<i>R</i>-factors <i>R</i> are based on <i>F</i>, with <i>F</i> set to zero for
negative <i>F</i>^2^. The threshold expression of <i>F</i>^2^ >
\s(<i>F</i>^2^) is used only for calculating <i>R</i>-factors(gt) <i>etc</i>.
and is not relevant to the choice of reflections for refinement.
<i>R</i>-factors based on <i>F</i>^2^ are statistically about twice as large
as those based on <i>F</i>, and <i>R</i>- factors based on ALL data will be
even larger.
;
_reflns_number_total     3337
_reflns_number_gt     2737
_reflns_threshold_expression     I>2\s(I)
_refine_ls_structure_factor_coef     Fsqd
_refine_ls_matrix_type     full
_refine_ls_R_factor_all     0.0563
_refine_ls_R_factor_gt     0.0459
_refine_ls_wR_factor_gt     0.1266
_refine_ls_wR_factor_ref     0.1358
_refine_ls_goodness_of_fit_ref     1.053
_refine_ls_restrained_S_all     1.053
_refine_ls_number_reflns     3337
_refine_ls_number_parameters     227
_refine_ls_number_restraints     0
_refine_ls_hydrogen_treatment     constr
_refine_ls_weighting_scheme     calc
_refine_ls_weighting_details
         'calc w=1/[\s^2^(Fo^2^)+(0.0682P)^2^+0.8828P] where P=(Fo^2^+2Fc^2^)/3'
_atom_sites_solution_hydrogens     geom
_atom_sites_solution_primary     direct
_atom_sites_solution_secondary     difmap
_refine_ls_shift/su_max     0.000
_refine_ls_shift/su_mean     0.000
_refine_diff_density_max     0.443
_refine_diff_density_min     -0.236
_refine_ls_extinction_method     none
_refine_ls_extinction_coef     ?
loop_
    _atom_type_symbol
    _atom_type_description
    _atom_type_scat_dispersion_real
    _atom_type_scat_dispersion_imag
    _atom_type_scat_source
    'C' 'C' 0.0033 0.0016
                         'International Tables Vol C Tables 4.2.6.8 and 6.1.1.4'
    'H' 'H' 0.0000 0.0000
                         'International Tables Vol C Tables 4.2.6.8 and 6.1.1.4'
    'N' 'N' 0.0061 0.0033
                         'International Tables Vol C Tables 4.2.6.8 and 6.1.1.4'
    'O' 'O' 0.0106 0.0060
                         'International Tables Vol C Tables 4.2.6.8 and 6.1.1.4'
    'S' 'S' 0.1246 0.1234
                         'International Tables Vol C Tables 4.2.6.8 and 6.1.1.4'
_computing_data_collection     'SMART (Bruker, 2001)'
_computing_cell_refinement     'SAINT (Bruker, 2001)'
_computing_data_reduction     'SAINT (Bruker, 2001)'
_computing_structure_solution     'SHELXS97 (Sheldrick, 2008)'
_computing_structure_refinement     'SHELXL97 (Sheldrick, 2008)'
_computing_molecular_graphics     'SHELXTL (Sheldrick, 2008)'
_computing_publication_material     'SHELXTL (Sheldrick, 2008)'
loop_
    _atom_site_type_symbol
    _atom_site_label
    _atom_site_fract_x
    _atom_site_fract_y
    _atom_site_fract_z
    _atom_site_U_iso_or_equiv
    _atom_site_adp_type
    _atom_site_calc_flag
    _atom_site_refinement_flags
    _atom_site_occupancy
    _atom_site_disorder_assembly
    _atom_site_disorder_group
    S S1 0.24693(7) 0.19093(5) 0.55953(3) 0.0423(2) Uani d . 1 . .
    O O1 0.2152(3) 0.30892(16) 0.56444(12) 0.0792(7) Uani d . 1 . .
    O O2 0.1087(2) 0.12620(16) 0.52607(9) 0.0582(5) Uani d . 1 . .
    O O3 0.3181(2) 0.14533(16) 0.62907(8) 0.0561(5) Uani d . 1 . .
    O O4 0.8678(2) 0.22390(14) 0.23964(8) 0.0496(4) Uani d . 1 . .
    H H4 0.8646 0.2536 0.2006 0.074 Uiso calc R 1 . .
    N N1 0.7742(2) 0.15936(16) 0.36312(9) 0.0394(4) Uani d . 1 . .
    H H1 0.7599 0.2026 0.3270 0.047 Uiso calc R 1 . .
    N N2 1.3356(2) 0.04143(18) 0.15486(10) 0.0513(5) Uani d . 1 . .
    C C1 0.4078(3) 0.17934(17) 0.50261(11) 0.0359(5) Uani d . 1 . .
    C C2 0.3808(3) 0.22288(18) 0.43351(11) 0.0396(5) Uani d . 1 . .
    H H2 0.2808 0.2558 0.4183 0.047 Uiso calc R 1 . .
    C C3 0.5015(3) 0.21780(18) 0.38679(11) 0.0373(5) Uani d . 1 . .
    C C4 0.6527(3) 0.16570(17) 0.41184(11) 0.0349(5) Uani d . 1 . .
    C C5 0.6818(3) 0.1232(2) 0.48125(11) 0.0447(6) Uani d . 1 . .
    H H5 0.7821 0.0911 0.4971 0.054 Uiso calc R 1 . .
    C C6 0.5588(3) 0.1295(2) 0.52658(11) 0.0437(6) Uani d . 1 . .
    H H6 0.5771 0.1008 0.5723 0.052 Uiso calc R 1 . .
    C C7 0.4692(3) 0.2677(2) 0.31182(13) 0.0572(7) Uani d . 1 . .
    H H7A 0.3545 0.2828 0.3008 0.086 Uiso calc R 1 . .
    H H7B 0.5030 0.2165 0.2778 0.086 Uiso calc R 1 . .
    H H7C 0.5300 0.3349 0.3101 0.086 Uiso calc R 1 . .
    C C8 0.9062(3) 0.09465(19) 0.36714(11) 0.0394(5) Uani d . 1 . .
    H H8 0.9291 0.0510 0.4074 0.047 Uiso calc R 1 . .
    C C9 1.0147(3) 0.08791(19) 0.31374(11) 0.0381(5) Uani d . 1 . .
    C C10 0.9949(3) 0.15006(18) 0.24798(11) 0.0368(5) Uani d . 1 . .
    C C11 1.0999(3) 0.13405(19) 0.19596(11) 0.0410(5) Uani d . 1 . .
    H H11 1.0830 0.1739 0.1539 0.049 Uiso calc R 1 . .
    C C12 1.2333(3) 0.05717(19) 0.20639(11) 0.0408(5) Uani d . 1 . .
    C C13 1.2563(3) -0.0028(2) 0.27321(12) 0.0456(6) Uani d . 1 . .
    H H13 1.3434 -0.0516 0.2823 0.055 Uiso calc R 1 . .
    C C14 1.1492(3) 0.0123(2) 0.32326(12) 0.0452(6) Uani d . 1 . .
    H H14 1.1651 -0.0285 0.3650 0.054 Uiso calc R 1 . .
    C C15 1.3247(3) 0.1109(2) 0.08923(13) 0.0555(7) Uani d . 1 . .
    H H15A 1.4317 0.1149 0.0728 0.067 Uiso calc R 1 . .
    H H15B 1.2924 0.1850 0.1006 0.067 Uiso calc R 1 . .
    C C16 1.2015(5) 0.0648(3) 0.02963(16) 0.0824(10) Uani d . 1 . .
    H H16A 1.2287 -0.0102 0.0204 0.124 Uiso calc R 1 . .
    H H16B 1.2051 0.1079 -0.0126 0.124 Uiso calc R 1 . .
    H H16C 1.0934 0.0680 0.0438 0.124 Uiso calc R 1 . .
    C C17 1.4625(3) -0.0487(2) 0.15911(15) 0.0596(7) Uani d . 1 . .
    H H17A 1.4728 -0.0754 0.1116 0.072 Uiso calc R 1 . .
    H H17B 1.4268 -0.1096 0.1865 0.072 Uiso calc R 1 . .
    C C18 1.6273(4) -0.0090(3) 0.1931(2) 0.0841(10) Uani d . 1 . .
    H H18A 1.6586 0.0554 0.1687 0.126 Uiso calc R 1 . .
    H H18B 1.7073 -0.0659 0.1902 0.126 Uiso calc R 1 . .
    H H18C 1.6209 0.0086 0.2420 0.126 Uiso calc R 1 . .
loop_
    _atom_site_aniso_label
    _atom_site_aniso_U_11
    _atom_site_aniso_U_22
    _atom_site_aniso_U_33
    _atom_site_aniso_U_12
    _atom_site_aniso_U_13
    _atom_site_aniso_U_23
    S1 0.0342(3) 0.0489(4) 0.0459(3) 0.0009(2) 0.0136(2) -0.0093(2)
    O1 0.0831(15) 0.0529(12) 0.1121(17) 0.0114(10) 0.0548(13) -0.0103(11)
    O2 0.0361(9) 0.0829(13) 0.0558(10) -0.0121(9) 0.0062(8) -0.0059(9)
    O3 0.0521(11) 0.0770(12) 0.0408(9) 0.0002(9) 0.0121(8) -0.0073(8)
    O4 0.0489(10) 0.0619(10) 0.0405(9) 0.0212(8) 0.0156(7) 0.0156(8)
    N1 0.0357(10) 0.0501(11) 0.0333(9) 0.0066(8) 0.0074(7) 0.0048(8)
    N2 0.0420(11) 0.0646(13) 0.0501(12) 0.0110(10) 0.0170(9) 0.0091(10)
    C1 0.0314(11) 0.0381(11) 0.0391(11) 0.0000(9) 0.0082(9) -0.0078(9)
    C2 0.0312(11) 0.0421(12) 0.0448(12) 0.0058(9) 0.0022(9) -0.0017(10)
    C3 0.0343(11) 0.0395(11) 0.0374(11) 0.0018(9) 0.0012(9) 0.0011(9)
    C4 0.0328(11) 0.0401(12) 0.0325(11) 0.0004(9) 0.0065(8) -0.0028(9)
    C5 0.0344(12) 0.0636(15) 0.0364(12) 0.0158(11) 0.0057(9) 0.0036(10)
    C6 0.0406(13) 0.0595(15) 0.0315(11) 0.0107(11) 0.0059(9) 0.0037(10)
    C7 0.0469(15) 0.0750(18) 0.0496(14) 0.0103(13) 0.0048(11) 0.0190(13)
    C8 0.0358(12) 0.0511(13) 0.0309(11) 0.0024(10) 0.0026(9) 0.0037(9)
    C9 0.0336(11) 0.0486(13) 0.0320(11) 0.0029(10) 0.0038(9) 0.0018(9)
    C10 0.0321(11) 0.0426(12) 0.0357(11) 0.0030(9) 0.0041(9) 0.0018(9)
    C11 0.0381(12) 0.0505(13) 0.0352(11) 0.0037(10) 0.0077(9) 0.0067(10)
    C12 0.0323(11) 0.0508(13) 0.0403(12) 0.0019(10) 0.0082(9) 0.0007(10)
    C13 0.0349(12) 0.0543(14) 0.0480(13) 0.0110(11) 0.0063(10) 0.0074(11)
    C14 0.0402(13) 0.0569(14) 0.0387(12) 0.0088(11) 0.0054(10) 0.0118(10)
    C15 0.0516(15) 0.0636(16) 0.0552(15) 0.0077(13) 0.0231(12) 0.0119(12)
    C16 0.104(3) 0.084(2) 0.0573(18) 0.019(2) 0.0021(17) -0.0009(16)
    C17 0.0518(16) 0.0632(17) 0.0674(17) 0.0093(13) 0.0218(13) 0.0080(13)
    C18 0.0546(18) 0.076(2) 0.122(3) -0.0037(16) 0.0109(18) 0.021(2)
_geom_special_details
;
All e.s.d.'s (except the e.s.d. in the dihedral angle between two l.s. planes)
are estimated using the full covariance matrix. The cell e.s.d.'s are taken
into account individually in the estimation of e.s.d.'s in distances, angles
and torsion angles; correlations between e.s.d.'s in cell parameters are only
used when they are defined by crystal symmetry. An approximate (isotropic)
treatment of cell e.s.d.'s is used for estimating e.s.d.'s involving l.s.
planes.
;
loop_
    _geom_bond_atom_site_label_1
    _geom_bond_atom_site_label_2
    _geom_bond_site_symmetry_2
    _geom_bond_distance
    _geom_bond_publ_flag
    S1 O1 . 1.461(3) ?
    S1 O2 . 1.464(2) ?
    S1 O3 . 1.485(2) ?
    S1 C1 . 1.811(3) ?
    O4 C10 . 1.372(3) ?
    O4 H4 . 0.8200 ?
    N1 C8 . 1.335(3) ?
    N1 C4 . 1.442(3) ?
    N1 H1 . 0.8600 ?
    N2 C12 . 1.377(3) ?
    N2 C15 . 1.497(3) ?
    N2 C17 . 1.508(3) ?
    C1 C2 . 1.406(3) ?
    C1 C6 . 1.408(3) ?
    C2 C3 . 1.409(3) ?
    C2 H2 . 0.9300 ?
    C3 C4 . 1.426(3) ?
    C3 C7 . 1.539(3) ?
    C4 C5 . 1.407(3) ?
    C5 C6 . 1.406(3) ?
    C5 H5 . 0.9300 ?
    C6 H6 . 0.9300 ?
    C7 H7A . 0.9600 ?
    C7 H7B . 0.9600 ?
    C7 H7C . 0.9600 ?
    C8 C9 . 1.430(3) ?
    C8 H8 . 0.9300 ?
    C9 C14 . 1.433(3) ?
    C9 C10 . 1.450(3) ?
    C10 C11 . 1.401(3) ?
    C11 C12 . 1.437(3) ?
    C11 H11 . 0.9300 ?
    C12 C13 . 1.454(3) ?
    C13 C14 . 1.383(3) ?
    C13 H13 . 0.9300 ?
    C14 H14 . 0.9300 ?
    C15 C16 . 1.531(4) ?
    C15 H15A . 0.9700 ?
    C15 H15B . 0.9700 ?
    C16 H16A . 0.9600 ?
    C16 H16B . 0.9600 ?
    C16 H16C . 0.9600 ?
    C17 C18 . 1.509(4) ?
    C17 H17A . 0.9700 ?
    C17 H17B . 0.9700 ?
    C18 H18A . 0.9600 ?
    C18 H18B . 0.9600 ?
    C18 H18C . 0.9600 ?
loop_
    _geom_angle_atom_site_label_1
    _geom_angle_atom_site_label_2
    _geom_angle_atom_site_label_3
    _geom_angle_site_symmetry_1
    _geom_angle_site_symmetry_3
    _geom_angle
    _geom_angle_publ_flag
    O1 S1 O2 . . 114.73(14) ?
    O1 S1 O3 . . 111.33(13) ?
    O2 S1 O3 . . 112.88(12) ?
    O1 S1 C1 . . 105.25(11) ?
    O2 S1 C1 . . 106.60(12) ?
    O3 S1 C1 . . 105.14(12) ?
    C10 O4 H4 . . 109.5 ?
    C8 N1 C4 . . 128.05(19) ?
    C8 N1 H1 . . 116.0 ?
    C4 N1 H1 . . 116.0 ?
    C12 N2 C15 . . 122.0(2) ?
    C12 N2 C17 . . 122.8(2) ?
    C15 N2 C17 . . 115.20(19) ?
    C2 C1 C6 . . 119.88(19) ?
    C2 C1 S1 . . 118.72(17) ?
    C6 C1 S1 . . 121.39(18) ?
    C1 C2 C3 . . 121.6(2) ?
    C1 C2 H2 . . 119.2 ?
    C3 C2 H2 . . 119.2 ?
    C2 C3 C4 . . 117.6(2) ?
    C2 C3 C7 . . 120.4(2) ?
    C4 C3 C7 . . 122.0(2) ?
    C5 C4 C3 . . 121.26(19) ?
    C5 C4 N1 . . 121.70(19) ?
    C3 C4 N1 . . 117.04(19) ?
    C6 C5 C4 . . 119.8(2) ?
    C6 C5 H5 . . 120.1 ?
    C4 C5 H5 . . 120.1 ?
    C5 C6 C1 . . 119.9(2) ?
    C5 C6 H6 . . 120.1 ?
    C1 C6 H6 . . 120.1 ?
    C3 C7 H7A . . 109.5 ?
    C3 C7 H7B . . 109.5 ?
    H7A C7 H7B . . 109.5 ?
    C3 C7 H7C . . 109.5 ?
    H7A C7 H7C . . 109.5 ?
    H7B C7 H7C . . 109.5 ?
    N1 C8 C9 . . 124.4(2) ?
    N1 C8 H8 . . 117.8 ?
    C9 C8 H8 . . 117.8 ?
    C8 C9 C14 . . 119.0(2) ?
    C8 C9 C10 . . 124.3(2) ?
    C14 C9 C10 . . 116.60(19) ?
    O4 C10 C11 . . 122.38(19) ?
    O4 C10 C9 . . 116.42(18) ?
    C11 C10 C9 . . 121.2(2) ?
    C10 C11 C12 . . 121.3(2) ?
    C10 C11 H11 . . 119.4 ?
    C12 C11 H11 . . 119.4 ?
    N2 C12 C11 . . 121.0(2) ?
    N2 C12 C13 . . 121.4(2) ?
    C11 C12 C13 . . 117.61(19) ?
    C14 C13 C12 . . 120.3(2) ?
    C14 C13 H13 . . 119.9 ?
    C12 C13 H13 . . 119.9 ?
    C13 C14 C9 . . 123.0(2) ?
    C13 C14 H14 . . 118.5 ?
    C9 C14 H14 . . 118.5 ?
    N2 C15 C16 . . 112.1(2) ?
    N2 C15 H15A . . 109.2 ?
    C16 C15 H15A . . 109.2 ?
    N2 C15 H15B . . 109.2 ?
    C16 C15 H15B . . 109.2 ?
    H15A C15 H15B . . 107.9 ?
    C15 C16 H16A . . 109.5 ?
    C15 C16 H16B . . 109.5 ?
    H16A C16 H16B . . 109.5 ?
    C15 C16 H16C . . 109.5 ?
    H16A C16 H16C . . 109.5 ?
    H16B C16 H16C . . 109.5 ?
    N2 C17 C18 . . 111.9(3) ?
    N2 C17 H17A . . 109.2 ?
    C18 C17 H17A . . 109.2 ?
    N2 C17 H17B . . 109.2 ?
    C18 C17 H17B . . 109.2 ?
    H17A C17 H17B . . 107.9 ?
    C17 C18 H18A . . 109.5 ?
    C17 C18 H18B . . 109.5 ?
    H18A C18 H18B . . 109.5 ?
    C17 C18 H18C . . 109.5 ?
    H18A C18 H18C . . 109.5 ?
    H18B C18 H18C . . 109.5 ?
loop_
    _geom_torsion_atom_site_label_1
    _geom_torsion_atom_site_label_2
    _geom_torsion_atom_site_label_3
    _geom_torsion_atom_site_label_4
    _geom_torsion_site_symmetry_1
    _geom_torsion_site_symmetry_2
    _geom_torsion_site_symmetry_3
    _geom_torsion_site_symmetry_4
    _geom_torsion
    _geom_torsion_publ_flag
    O1 S1 C1 C2 . . . . -58.2(2) ?
    O2 S1 C1 C2 . . . . 64.0(2) ?
    O3 S1 C1 C2 . . . . -175.90(17) ?
    O1 S1 C1 C6 . . . . 120.8(2) ?
    O2 S1 C1 C6 . . . . -117.0(2) ?
    O3 S1 C1 C6 . . . . 3.1(2) ?
    C6 C1 C2 C3 . . . . 0.2(3) ?
    S1 C1 C2 C3 . . . . 179.24(17) ?
    C1 C2 C3 C4 . . . . 0.6(3) ?
    C1 C2 C3 C7 . . . . -179.1(2) ?
    C2 C3 C4 C5 . . . . -1.5(3) ?
    C7 C3 C4 C5 . . . . 178.2(2) ?
    C2 C3 C4 N1 . . . . 178.98(19) ?
    C7 C3 C4 N1 . . . . -1.3(3) ?
    C8 N1 C4 C5 . . . . 17.3(3) ?
    C8 N1 C4 C3 . . . . -163.2(2) ?
    C3 C4 C5 C6 . . . . 1.5(3) ?
    N1 C4 C5 C6 . . . . -178.9(2) ?
    C4 C5 C6 C1 . . . . -0.7(4) ?
    C2 C1 C6 C5 . . . . -0.2(3) ?
    S1 C1 C6 C5 . . . . -179.17(18) ?
    C4 N1 C8 C9 . . . . 175.3(2) ?
    N1 C8 C9 C14 . . . . -177.9(2) ?
    N1 C8 C9 C10 . . . . -0.4(4) ?
    C8 C9 C10 O4 . . . . 3.7(3) ?
    C14 C9 C10 O4 . . . . -178.8(2) ?
    C8 C9 C10 C11 . . . . -175.8(2) ?
    C14 C9 C10 C11 . . . . 1.7(3) ?
    O4 C10 C11 C12 . . . . 179.2(2) ?
    C9 C10 C11 C12 . . . . -1.3(3) ?
    C15 N2 C12 C11 . . . . 6.4(4) ?
    C17 N2 C12 C11 . . . . -171.6(2) ?
    C15 N2 C12 C13 . . . . -173.4(2) ?
    C17 N2 C12 C13 . . . . 8.6(4) ?
    C10 C11 C12 N2 . . . . 179.7(2) ?
    C10 C11 C12 C13 . . . . -0.5(3) ?
    N2 C12 C13 C14 . . . . -178.2(2) ?
    C11 C12 C13 C14 . . . . 1.9(3) ?
    C12 C13 C14 C9 . . . . -1.6(4) ?
    C8 C9 C14 C13 . . . . 177.4(2) ?
    C10 C9 C14 C13 . . . . -0.3(3) ?
    C12 N2 C15 C16 . . . . -87.6(3) ?
    C17 N2 C15 C16 . . . . 90.5(3) ?
    C12 N2 C17 C18 . . . . -93.3(3) ?
    C15 N2 C17 C18 . . . . 88.5(3) ?
loop_
    _geom_hbond_atom_site_label_D
    _geom_hbond_atom_site_label_H
    _geom_hbond_atom_site_label_A
    _geom_hbond_site_symmetry_A
    _geom_hbond_distance_DH
    _geom_hbond_distance_HA
    _geom_hbond_distance_DA
    _geom_hbond_angle_DHA
    N1 H1 O4 . 0.86 1.99 2.668(4) 135
    O4 H4 O3 4_665 0.82 1.84 2.623(4) 160
