# Supplementary material for: 4-[(4-Diethyl­amino-2-hydroxy­benzyl­idene)ammonio]-3-methyl­benzene­sulfonate
Source: Acta Crystallogr Sect E Struct Rep Online. 2009 Oct 23;65(Pt 11):o2843. doi: 10.1107/S1600536809043098 (PMC2971024; doi:10.1107/S1600536809043098)
Supplement: Supplementary file 2 [file e-65-o2843-Isup2.hkl]

# 
# h,k,l, Fc-squared, Fo-squared, sigma(Fo-squared) and status flag 
# 
data_I
_shelx_title ' 1 in P2(1)/n' 
_shelx_refln_list_code          4 
_shelx_F_calc_maximum      176.53 
_exptl_crystal_F_000       768.00 
_reflns_d_resolution_high  0.8394 
 
loop_ 
 _symmetry_equiv_pos_as_xyz 
 'x, y, z' 
 '-x+1/2, y+1/2, -z+1/2' 
 '-x, -y, -z' 
 'x-1/2, -y-1/2, z-1/2' 
 
_cell_length_a     8.2304 
_cell_length_b    12.1428 
_cell_length_c    18.9620 
_cell_angle_alpha  90.000 
_cell_angle_beta   96.848 
_cell_angle_gamma  90.000 
 
_shelx_F_squared_multiplier     1.000 
 
loop_ 
 _refln_index_h 
 _refln_index_k 
 _refln_index_l 
 _refln_F_squared_calc 
 _refln_F_squared_meas 
 _refln_F_squared_sigma 
 _refln_observed_status 
   2   0   0     7853.84     7734.13    215.09 o 
   4   0   0      316.31      339.41     14.96 o 
   6   0   0      121.62      112.03      8.83 o 
   8   0   0     1013.23     1062.85     28.19 o 
   1   1   0      103.88      131.55      3.50 o 
   2   1   0      704.18      701.53     11.84 o 
   3   1   0      907.08      959.35     16.43 o 
   4   1   0       51.10       63.72      3.09 o 
   5   1   0      154.79      164.03     10.22 o 
   6   1   0       98.15       91.01      4.61 o 
   7   1   0        2.87       -2.77      1.89 o 
   8   1   0        1.20        0.73      2.44 o 
   9   1   0      309.44      330.25     13.90 o 
   0   2   0     1949.39     2198.98     62.04 o 
   1   2   0     3403.62     3614.23     58.43 o 
   2   2   0       26.73       29.89      1.53 o 
   3   2   0       80.84       61.09      2.62 o 
   4   2   0      469.99      394.35     11.34 o 
   5   2   0        3.59       -0.30      1.15 o 
   6   2   0      207.86      221.69      7.28 o 
   7   2   0      444.89      445.94     15.08 o 
   8   2   0      203.63      199.47     10.07 o 
   9   2   0       17.90       18.18      3.73 o 
   1   3   0       39.12       33.20      1.13 o 
   2   3   0     3194.86     3065.59     58.91 o 
   3   3   0     1062.42     1252.37     25.96 o 
   4   3   0      733.10      750.82     14.78 o 
   5   3   0      163.74      146.18      5.17 o 
   6   3   0        8.73        6.91      2.75 o 
   7   3   0        3.22       -1.27      2.59 o 
   8   3   0        5.79        6.45      3.44 o 
   9   3   0      168.21      177.86     10.28 o 
   0   4   0     1047.06     1234.02     20.18 o 
   1   4   0      498.79      658.14      8.25 o 
   2   4   0      103.63      131.07      3.14 o 
   3   4   0      326.56      454.81      9.33 o 
   4   4   0       12.83       24.75      2.90 o 
   5   4   0      840.19      826.79     20.83 o 
   6   4   0        7.60        2.45      4.15 o 
   7   4   0      587.19      597.80     18.17 o 
   8   4   0      213.70      243.01     11.24 o 
   9   4   0        0.29       -0.09      3.24 o 
   1   5   0     1070.67     1109.21     13.31 o 
   2   5   0     1455.50     1576.45     20.47 o 
   3   5   0       47.43       72.84      2.91 o 
   4   5   0      185.00      186.98      7.13 o 
   5   5   0      147.99      137.95      6.62 o 
   6   5   0      446.59      437.09     16.41 o 
   7   5   0        0.96        5.22      3.07 o 
   8   5   0        1.80       -3.44      2.30 o 
   9   5   0      200.50      204.16     13.60 o 
   0   6   0     1732.86     1731.82     33.35 o 
   1   6   0      384.34      424.66      6.19 o 
   2   6   0     2612.90     2777.81     31.64 o 
   3   6   0      816.32      786.65     13.04 o 
   4   6   0      154.52      140.57      5.21 o 
   5   6   0      285.38      280.25      9.85 o 
   6   6   0      154.71      168.84      8.84 o 
   7   6   0      118.52      128.98      7.57 o 
   8   6   0       53.34       73.07      6.69 o 
   1   7   0       11.53       21.33      1.36 o 
   2   7   0        7.85        7.82      1.02 o 
   3   7   0      293.16      258.20      7.13 o 
   4   7   0       26.57       19.49      2.47 o 
   5   7   0       39.76       32.97      3.29 o 
   6   7   0        3.94        9.71      2.71 o 
   7   7   0       32.86       29.98      3.82 o 
   8   7   0        2.47        3.31      5.89 o 
   0   8   0       71.73       78.40      3.50 o 
   1   8   0       32.41       31.72      1.71 o 
   2   8   0      906.85      941.08     13.88 o 
   3   8   0      223.05      228.77     13.39 o 
   4   8   0     1077.17     1029.57     20.38 o 
   5   8   0      135.08      131.88      6.31 o 
   6   8   0      169.12      194.26     13.41 o 
   7   8   0        2.04        5.39      3.70 o 
   8   8   0       57.36       35.65      8.61 o 
   1   9   0       29.86       39.83      2.29 o 
   2   9   0       21.60       28.85      2.49 o 
   3   9   0       37.18       43.64      3.31 o 
   4   9   0      201.54      220.57      7.37 o 
   5   9   0      220.97      179.87      9.65 o 
   6   9   0       85.73       64.18      6.77 o 
   7   9   0       24.62        8.55      3.87 o 
   0  10   0      102.86       87.10      4.28 o 
   1  10   0        0.27        1.71      1.53 o 
   2  10   0      193.69      185.68      5.00 o 
   3  10   0       61.97       59.61      5.67 o 
   4  10   0       44.28       46.67      5.44 o 
   5  10   0      281.40      280.97     29.91 o 
   6  10   0       78.23       76.39      7.59 o 
   7  10   0        0.07        0.06      3.19 o 
   1  11   0        7.61        9.96      1.79 o 
   2  11   0        0.01        0.38      1.95 o 
   3  11   0       16.45       22.15      4.35 o 
   4  11   0        3.25        1.00      2.79 o 
   5  11   0       43.89       48.62      6.19 o 
   6  11   0       10.94       15.84      4.85 o 
   0  12   0       19.10        8.77      4.21 o 
   1  12   0       58.71       56.80      4.30 o 
   2  12   0        0.03       -1.01      2.02 o 
   3  12   0       13.24        5.22      4.19 o 
   4  12   0        0.26       -3.19      3.03 o 
   5  12   0       49.28       67.41      7.24 o 
   1  13   0       49.92       40.36      7.25 o 
   2  13   0       18.17       27.77      6.98 o 
   3  13   0        0.96        3.64      3.80 o 
   4  13   0       28.75       33.99      5.83 o 
   1  14   0       95.74      107.62     11.10 o 
   2  14   0       22.94       13.93      6.02 o 
  -9   0   1       10.02       14.14      5.43 o 
  -7   0   1      312.50      303.26     16.82 o 
  -5   0   1      215.54      179.50     15.33 o 
  -3   0   1      623.00      694.78     23.77 o 
  -1   0   1      277.79      194.26      7.28 o 
   1   0   1     1637.85     1515.59     43.28 o 
   3   0   1       80.27       89.51      5.46 o 
   5   0   1      157.96      165.24      9.66 o 
   7   0   1       96.50       90.53      6.53 o 
   9   0   1       70.31       63.89      9.75 o 
  -9   1   1      259.91      273.97     10.28 o 
  -8   1   1       36.02       33.31      5.79 o 
  -7   1   1      869.71      943.52     20.32 o 
  -6   1   1       41.71       52.50      6.39 o 
  -5   1   1      255.85      270.02     20.56 o 
  -4   1   1       29.53       17.89      3.88 o 
  -3   1   1      983.85      973.32     24.28 o 
  -2   1   1       61.09       94.57      3.69 o 
  -1   1   1     5914.90     6216.34    142.73 o 
   0   1   1     2978.70     3111.63     62.19 o 
   1   1   1      317.74      400.44      8.96 o 
   2   1   1      452.65      461.21      8.71 o 
   3   1   1        1.06        0.34      0.77 o 
   4   1   1      351.84      407.38      9.25 o 
   5   1   1      842.34      871.40     17.48 o 
   6   1   1      395.66      377.87     10.10 o 
   7   1   1      583.75      598.61     14.54 o 
   8   1   1       55.24       58.17      5.07 o 
   9   1   1       21.84       26.37      5.20 o 
  -9   2   1      134.24      122.29      8.76 o 
  -8   2   1      419.62      438.63     19.27 o 
  -7   2   1      364.23      406.27     19.36 o 
  -6   2   1        2.03        6.18      3.40 o 
  -5   2   1      322.65      301.00      8.27 o 
  -4   2   1        3.70        2.20      1.23 o 
  -3   2   1     1760.86     1979.05     31.34 o 
  -2   2   1      371.32      483.89      8.61 o 
  -1   2   1      406.93      433.74      7.93 o 
   0   2   1    10104.53    10317.15    202.53 o 
   1   2   1    31161.73    28472.37   1541.24 o 
   2   2   1       58.04       82.98      4.56 o 
   3   2   1     1603.76     1794.27     30.09 o 
   4   2   1        1.15       -1.31      0.87 o 
   5   2   1       48.61       51.45      3.23 o 
   6   2   1      169.90      173.93      6.33 o 
   7   2   1      137.85      121.43      7.36 o 
   8   2   1       13.87       12.15      3.99 o 
   9   2   1       93.80       87.72      9.49 o 
  -9   3   1       53.14       52.81      6.45 o 
  -8   3   1       66.80       88.20      7.20 o 
  -7   3   1        2.43       -0.15      2.64 o 
  -6   3   1      698.23      679.90     15.08 o 
  -5   3   1       28.77       25.58      2.56 o 
  -4   3   1       40.27       33.84      2.45 o 
  -3   3   1     3303.02     3294.30     64.01 o 
  -2   3   1      401.28      368.54      6.32 o 
  -1   3   1      740.63      658.38     10.08 o 
   0   3   1    20388.46    20053.40    237.03 o 
   1   3   1    25376.83    24837.23    595.94 o 
   2   3   1     1416.48     1350.69     22.59 o 
   3   3   1      615.93      823.88     25.20 o 
   4   3   1       53.77       53.39      3.04 o 
   5   3   1      583.95      649.42     13.72 o 
   6   3   1       93.75      104.53      6.40 o 
   7   3   1       76.29       89.99      6.72 o 
   8   3   1      177.30      138.11      8.51 o 
   9   3   1       76.71       73.06      8.96 o 
  -9   4   1      239.01      238.72     17.25 o 
  -8   4   1        7.06       -1.93      5.19 o 
  -7   4   1       72.56       74.49      6.21 o 
  -6   4   1      121.47      130.05      7.01 o 
  -5   4   1        1.95        0.05      1.98 o 
  -4   4   1        0.19        3.25      1.28 o 
  -3   4   1      126.39      139.32      4.16 o 
  -2   4   1       50.83       24.38      1.36 o 
  -1   4   1     1230.94     1405.58     16.18 o 
   0   4   1        0.41        0.53      0.61 o 
   1   4   1      525.57      584.28      7.49 o 
   2   4   1     1343.47     1301.19     21.96 o 
   3   4   1     1685.74     1872.97     31.37 o 
   4   4   1      291.04      279.44      6.87 o 
   5   4   1      339.07      342.97     13.81 o 
   6   4   1       20.52       17.05      3.35 o 
   7   4   1        6.04        3.92      5.64 o 
   8   4   1        2.27        5.70      3.44 o 
   9   4   1       81.10      104.87      8.38 o 
  -9   5   1        0.40       -0.94      3.06 o 
  -8   5   1      174.92      155.99      8.89 o 
  -7   5   1       97.40       88.76      6.50 o 
  -6   5   1       99.26       99.04      9.80 o 
  -5   5   1      135.43      149.75     10.56 o 
  -4   5   1      271.14      238.97      5.73 o 
  -3   5   1       42.54       25.27      1.71 o 
  -2   5   1     1554.16     1414.93     16.79 o 
  -1   5   1      645.22      682.24      8.69 o 
   0   5   1      563.55      535.94      7.69 o 
   1   5   1        2.98        0.84      0.91 o 
   2   5   1      208.59      202.15      4.30 o 
   3   5   1      335.71      329.16      7.22 o 
   4   5   1      561.11      505.04     27.31 o 
   5   5   1       98.22       93.80      5.52 o 
   6   5   1      304.07      296.16     30.26 o 
   7   5   1       81.08       99.55      6.94 o 
   8   5   1      288.97      306.41     15.28 o 
   9   5   1       15.15       16.15      6.35 o 
  -8   6   1        0.09       -2.63      3.33 o 
  -7   6   1       19.84       20.00      4.28 o 
  -6   6   1       69.51       62.68      4.43 o 
  -5   6   1      395.77      360.91      9.62 o 
  -4   6   1      388.48      376.98      9.35 o 
  -3   6   1      228.42      220.56      5.11 o 
  -2   6   1     2189.11     2331.90     26.85 o 
  -1   6   1      103.73       70.73      2.04 o 
   0   6   1       84.51      113.40      2.57 o 
   1   6   1      888.14      878.14     11.15 o 
   2   6   1      128.00      116.36      2.90 o 
   3   6   1      129.13      158.49      5.29 o 
   4   6   1       80.08       89.77      7.37 o 
   5   6   1        1.16        0.24      4.15 o 
   6   6   1      132.28      128.32      7.25 o 
   7   6   1       66.65       72.29      8.95 o 
   8   6   1       15.92       14.93      5.52 o 
  -8   7   1      243.69      258.99     17.51 o 
  -7   7   1       64.35       60.14      6.70 o 
  -6   7   1      604.28      593.48     16.74 o 
  -5   7   1      840.47      719.51     15.73 o 
  -4   7   1       23.17       33.68      3.72 o 
  -3   7   1       87.79       91.02      3.90 o 
  -2   7   1     1736.73     1813.56     21.57 o 
  -1   7   1      658.43      614.52      8.49 o 
   0   7   1      330.79      346.02      6.32 o 
   1   7   1      797.10      848.46     11.11 o 
   2   7   1      351.84      338.85      6.41 o 
   3   7   1      454.12      427.12     10.09 o 
   4   7   1      104.83      113.48      4.91 o 
   5   7   1      170.19      205.44     10.18 o 
   6   7   1      120.57       89.26     12.45 o 
   7   7   1       37.55       17.28      4.06 o 
   8   7   1       92.13       89.23      7.46 o 
  -8   8   1        1.98        2.57      3.83 o 
  -7   8   1      118.56      121.88     11.65 o 
  -6   8   1       92.33       78.92      7.08 o 
  -5   8   1      404.63      385.56     14.20 o 
  -4   8   1       58.34       81.66      5.96 o 
  -3   8   1       45.24       37.38      3.11 o 
  -2   8   1        5.16        5.58      1.24 o 
  -1   8   1      137.12      154.80      3.50 o 
   0   8   1       51.02       48.64      2.00 o 
   1   8   1      111.71      122.87      3.18 o 
   2   8   1      228.94      252.79      5.51 o 
   3   8   1      164.55      181.20      6.09 o 
   4   8   1       38.63       49.53      3.73 o 
   5   8   1       28.62       16.17      2.77 o 
   6   8   1       58.51       57.06      4.54 o 
   7   8   1        0.10        8.05      4.08 o 
   8   8   1        1.08        6.44      4.37 o 
  -7   9   1       61.91       62.56      7.37 o 
  -6   9   1        2.28        3.27      3.21 o 
  -5   9   1      221.60      231.19     10.90 o 
  -4   9   1       26.86       26.05      4.31 o 
  -3   9   1      174.75      163.58      6.60 o 
  -2   9   1      161.12      204.93      4.96 o 
  -1   9   1      336.66      345.71      6.03 o 
   0   9   1       60.80       51.33      3.37 o 
   1   9   1      770.84      779.21     12.05 o 
   2   9   1       28.64       32.72      2.31 o 
   3   9   1      426.67      428.41     22.40 o 
   4   9   1       11.45       12.08      2.45 o 
   5   9   1      238.34      214.65      7.70 o 
   6   9   1       55.92       48.41      6.11 o 
   7   9   1       36.16       48.32      6.87 o 
  -7  10   1       31.62       27.43      5.75 o 
  -6  10   1       27.57       32.22      8.35 o 
  -5  10   1       34.93       46.08      5.96 o 
  -4  10   1       46.35       44.92      5.86 o 
  -3  10   1       56.00       51.60      4.29 o 
  -2  10   1       90.44       89.69      4.92 o 
  -1  10   1       87.29       90.77      3.59 o 
   0  10   1       14.76       20.67      1.97 o 
   1  10   1        0.08       -1.73      1.15 o 
   2  10   1      136.34      137.04      4.33 o 
   3  10   1      132.83      154.13      5.98 o 
   4  10   1       69.40       49.99      9.35 o 
   5  10   1        0.73        2.96      3.21 o 
   6  10   1       20.80       14.03      4.49 o 
  -6  11   1        8.49       11.95      4.13 o 
  -5  11   1       16.46        9.34      3.60 o 
  -4  11   1       30.52       37.51      5.85 o 
  -3  11   1      164.42      136.73     21.65 o 
  -2  11   1      133.71      139.96      6.24 o 
  -1  11   1       64.74       51.28      3.35 o 
   0  11   1       70.26       83.98      4.61 o 
   1  11   1      258.57      273.17      6.39 o 
   2  11   1        0.71        0.41      1.39 o 
   3  11   1       52.21       49.44      8.48 o 
   4  11   1       23.61       26.00      4.69 o 
   5  11   1      143.82      167.23      9.79 o 
   6  11   1      117.09      112.49      9.21 o 
  -5  12   1        0.19        2.20      3.58 o 
  -4  12   1      104.11      105.60      8.18 o 
  -3  12   1       72.11       59.95      6.10 o 
  -2  12   1       30.85       49.06      4.34 o 
  -1  12   1       24.39       28.28      5.44 o 
   0  12   1       72.26       76.77      4.71 o 
   1  12   1        2.43        5.86      2.65 o 
   2  12   1        0.60        1.83      4.76 o 
   3  12   1        0.28        5.16      3.25 o 
   4  12   1        1.18        5.27      4.67 o 
   5  12   1       23.85        7.77      3.95 o 
  -4  13   1       25.37       35.23     14.71 o 
  -3  13   1        2.25        3.01      3.26 o 
  -2  13   1        4.91        5.68      3.16 o 
  -1  13   1        1.75        3.40      3.70 o 
   0  13   1        1.28        1.88      3.70 o 
   1  13   1        0.59        3.04      3.82 o 
   2  13   1       37.04       43.70      7.79 o 
   3  13   1       12.63       12.16      3.90 o 
   4  13   1       32.90       43.05      6.25 o 
  -2  14   1        0.84        3.64      4.09 o 
  -1  14   1       21.83       27.38      6.56 o 
   0  14   1       46.51       51.60      8.08 o 
   1  14   1        0.03        0.63      4.06 o 
   2  14   1       12.77       15.93      6.11 o 
  -8   0   2     1578.85     1654.79     39.48 o 
  -6   0   2      924.56      891.41     28.02 o 
  -4   0   2     1258.02     1321.71     43.07 o 
  -2   0   2     5209.18     5090.12    143.41 o 
   0   0   2      163.92      301.23      9.31 o 
   2   0   2     4035.52     4167.44     79.93 o 
   4   0   2     1341.46     1888.85     39.55 o 
   6   0   2      618.55      675.94     18.52 o 
   8   0   2      393.58      352.51     19.57 o 
  -9   1   2        3.33        6.10      3.92 o 
  -8   1   2       50.42       59.86      4.98 o 
  -7   1   2        0.34       -1.79      2.12 o 
  -6   1   2      582.01      607.47     21.63 o 
  -5   1   2       16.19       18.94      2.93 o 
  -4   1   2      450.79      478.71     13.75 o 
  -3   1   2      475.88      512.24     13.39 o 
  -2   1   2    16585.66    17252.27    337.22 o 
  -1   1   2     2601.20     2539.85     50.99 o 
   0   1   2       80.49      102.79      2.84 o 
   1   1   2    12779.50    13169.49    247.05 o 
   2   1   2     1369.42     1480.55     24.54 o 
   3   1   2       84.72       59.30      2.51 o 
   4   1   2      252.94      275.17      7.02 o 
   5   1   2      334.32      339.86      8.75 o 
   6   1   2      120.38      118.15      5.13 o 
   7   1   2        1.43       -2.37      1.82 o 
   8   1   2       13.01       14.04      3.34 o 
   9   1   2       12.26       15.25      4.20 o 
  -9   2   2        9.70       13.40      4.29 o 
  -8   2   2      332.49      335.96     13.31 o 
  -7   2   2      789.47      742.05     24.48 o 
  -6   2   2      162.76      158.45      6.03 o 
  -5   2   2      720.05      725.12     14.52 o 
  -4   2   2      290.52      269.20      6.83 o 
  -3   2   2      471.43      464.76     13.91 o 
  -2   2   2     1153.36     1105.25     16.48 o 
  -1   2   2     1340.28     1294.66     18.34 o 
   0   2   2     7110.66     7069.35    110.33 o 
   1   2   2       18.19       21.56      3.39 o 
   2   2   2     5924.81     5863.48     92.26 o 
   3   2   2      605.68      626.56     11.92 o 
   4   2   2      499.99      570.62     11.78 o 
   5   2   2      196.34      214.56      6.45 o 
   6   2   2      859.25      800.07     30.54 o 
   7   2   2      137.96      139.17      7.80 o 
   8   2   2       57.29       71.78      6.06 o 
   9   2   2       60.08       61.84     13.02 o 
  -9   3   2       43.45       45.43      6.49 o 
  -8   3   2        0.01        1.66      2.95 o 
  -7   3   2      240.65      240.13     10.37 o 
  -6   3   2      431.28      473.45     11.91 o 
  -5   3   2       38.04       37.77      4.04 o 
  -4   3   2      195.65      205.84      5.74 o 
  -3   3   2       20.09       16.67      2.76 o 
  -2   3   2       91.25       94.58      3.23 o 
  -1   3   2       55.25       41.91      1.87 o 
   0   3   2      741.54      805.01     11.87 o 
   1   3   2    28125.50    28000.87    601.88 o 
   2   3   2        0.15        1.18      2.94 o 
   3   3   2     1158.05     1090.54     19.14 o 
   4   3   2      210.92      202.77      5.57 o 
   5   3   2       72.39       73.93      3.54 o 
   6   3   2       88.16      111.00      6.60 o 
   7   3   2       86.74       82.96      6.50 o 
   8   3   2       27.66       34.16      5.28 o 
   9   3   2       55.37       66.86      5.98 o 
  -9   4   2      142.31      137.70      9.03 o 
  -8   4   2      106.27      111.01      7.75 o 
  -7   4   2     1184.09     1226.19     37.91 o 
  -6   4   2       46.08       37.77      5.64 o 
  -5   4   2      840.60      826.80     16.78 o 
  -4   4   2       68.76       84.77      5.06 o 
  -3   4   2       28.46       28.66      1.76 o 
  -2   4   2      670.26      693.70      9.86 o 
  -1   4   2      329.22      289.28      4.73 o 
   0   4   2     7008.45     6698.58     78.42 o 
   1   4   2     3615.67     3783.74     51.52 o 
   2   4   2      310.42      183.88      9.31 o 
   3   4   2       81.16       98.53     16.21 o 
   4   4   2     1547.50     1532.33     26.71 o 
   5   4   2       11.39       14.87      3.47 o 
   6   4   2        9.14        9.13      2.89 o 
   7   4   2        5.46        9.69      3.27 o 
   8   4   2       15.64       27.68      4.94 o 
   9   4   2      101.54      106.84      8.63 o 
  -9   5   2       35.81       32.99      6.23 o 
  -8   5   2        4.43       -0.39      3.10 o 
  -7   5   2       34.13       34.03      4.54 o 
  -6   5   2      121.40      122.54      6.69 o 
  -5   5   2     1298.96     1326.52     24.78 o 
  -4   5   2       47.08       41.89      2.96 o 
  -3   5   2       92.96       57.98      2.85 o 
  -2   5   2     1077.05     1183.56     14.31 o 
  -1   5   2      779.18      852.38     11.51 o 
   0   5   2     1392.99     1250.52     16.00 o 
   1   5   2       17.20       26.51      1.23 o 
   2   5   2      933.02     1044.95     22.88 o 
   3   5   2     2092.75     2231.27     45.89 o 
   4   5   2        1.15        3.16      1.75 o 
   5   5   2      119.78      128.62      6.61 o 
   6   5   2       41.13       33.99      4.38 o 
   7   5   2       24.01       16.56      3.79 o 
   8   5   2        4.45        1.74      2.98 o 
  -8   6   2       11.80        9.70      4.21 o 
  -7   6   2       20.85       12.25      6.28 o 
  -6   6   2       14.19       15.74      3.72 o 
  -5   6   2       14.33       16.24      2.44 o 
  -4   6   2       71.02       66.08      4.48 o 
  -3   6   2       24.46       23.16      2.07 o 
  -2   6   2      266.34      298.74      4.89 o 
  -1   6   2       52.59       45.11      1.65 o 
   0   6   2      195.99      234.99      4.05 o 
   1   6   2     1657.92     1510.43     19.45 o 
   2   6   2      192.54      203.11      4.44 o 
   3   6   2      134.57      178.08     11.23 o 
   4   6   2       10.19        8.14      2.17 o 
   5   6   2      303.77      256.10     23.94 o 
   6   6   2      357.94      337.46     12.59 o 
   7   6   2       15.78       18.13      7.07 o 
   8   6   2       21.43       21.66      4.63 o 
  -8   7   2       33.32       35.99      6.12 o 
  -7   7   2       55.89       61.22      6.78 o 
  -6   7   2      214.80      157.49     12.35 o 
  -5   7   2      411.52      403.63     12.27 o 
  -4   7   2      985.13     1006.86     19.58 o 
  -3   7   2       33.70       22.94      1.70 o 
  -2   7   2       15.17        4.56      0.93 o 
  -1   7   2       48.69       59.74      3.01 o 
   0   7   2      413.76      463.20      6.86 o 
   1   7   2        4.98        7.44      1.10 o 
   2   7   2      627.21      542.77     20.77 o 
   3   7   2       78.16       79.69      3.93 o 
   4   7   2        6.30        8.09      2.32 o 
   5   7   2       17.64        4.56      3.22 o 
   6   7   2       52.59       45.21      4.90 o 
   7   7   2        0.14       -0.89      2.64 o 
   8   7   2       49.97       49.86      5.94 o 
  -8   8   2       80.51       75.01     11.22 o 
  -7   8   2       28.53       19.41      6.40 o 
  -6   8   2       66.33       63.35      9.16 o 
  -5   8   2      228.96      249.56     11.14 o 
  -4   8   2       29.54       32.82      4.42 o 
  -3   8   2      144.39      149.59      4.65 o 
  -2   8   2      424.27      415.73      8.07 o 
  -1   8   2      465.39      451.50      6.97 o 
   0   8   2      704.78      732.57     10.07 o 
   1   8   2      249.49      262.65      4.89 o 
   2   8   2      274.34      253.32      6.21 o 
   3   8   2       15.44       12.27      2.15 o 
   4   8   2      666.49      626.47     14.26 o 
   5   8   2        4.44       -1.54      1.65 o 
   6   8   2      329.21      298.07      9.75 o 
   7   8   2        6.96        5.06      2.68 o 
  -7   9   2        3.41        5.26      4.64 o 
  -6   9   2       75.81       72.93      9.96 o 
  -5   9   2        1.20        7.31      5.86 o 
  -4   9   2      566.02      542.54     23.86 o 
  -3   9   2       97.26      102.68      5.24 o 
  -2   9   2      199.24      216.34      6.01 o 
  -1   9   2      779.24      814.85     11.24 o 
   0   9   2       30.43       30.58      1.85 o 
   1   9   2      171.31      191.41      5.19 o 
   2   9   2      740.82      738.88     13.35 o 
   3   9   2        1.96        0.18      1.69 o 
   4   9   2       55.46       47.94      3.85 o 
   5   9   2        4.75        6.00      2.86 o 
   6   9   2      101.74       69.32      5.04 o 
   7   9   2       38.57       31.47     14.21 o 
  -7  10   2        0.16       -5.19      3.46 o 
  -6  10   2       35.39       21.11      4.87 o 
  -5  10   2       16.29        7.78     10.35 o 
  -4  10   2      114.40       89.68     21.70 o 
  -3  10   2        4.56        4.01      2.15 o 
  -2  10   2        0.02        2.67      1.80 o 
  -1  10   2       86.40       98.14      4.15 o 
   0  10   2      303.42      330.75      6.78 o 
   1  10   2        3.69        1.32      1.35 o 
   2  10   2      186.85      206.41      6.03 o 
   3  10   2      104.68       92.60      4.85 o 
   4  10   2      156.92      177.89     11.44 o 
   5  10   2       78.13       74.80      7.18 o 
   6  10   2        8.03       15.32      4.49 o 
  -6  11   2       31.15       25.56      6.23 o 
  -5  11   2       11.20        2.66      6.77 o 
  -4  11   2       35.46       39.22      5.46 o 
  -3  11   2       17.21       20.15      3.37 o 
  -2  11   2      142.28      131.04      6.08 o 
  -1  11   2        8.21       12.80      3.24 o 
   0  11   2       91.69       81.40      3.94 o 
   1  11   2        8.33        9.27      2.03 o 
   2  11   2       57.81       51.60      3.43 o 
   3  11   2        5.95       10.51      2.57 o 
   4  11   2       13.19       12.12      4.41 o 
   5  11   2        3.33       12.07      3.80 o 
   6  11   2        5.12       -1.83      3.44 o 
  -5  12   2       64.17       71.74      7.51 o 
  -4  12   2       41.01       22.67      5.05 o 
  -3  12   2       78.65       69.40      5.32 o 
  -2  12   2        0.01       -1.52      4.50 o 
  -1  12   2      141.45      152.94      8.14 o 
   0  12   2       78.30       91.25      5.72 o 
   1  12   2        2.53        3.11      1.74 o 
   2  12   2        1.71        1.73      2.82 o 
   3  12   2       50.89       50.35     21.55 o 
   4  12   2       14.22       17.12      4.82 o 
   5  12   2       87.98       71.60     18.37 o 
  -4  13   2       40.77       38.87      9.61 o 
  -3  13   2        3.50        2.55      3.14 o 
  -2  13   2       27.24       24.86      4.68 o 
  -1  13   2      107.34      119.18      9.02 o 
   0  13   2       41.05       28.07      6.26 o 
   1  13   2        0.01        0.93      2.44 o 
   2  13   2        0.00        0.77      3.02 o 
   3  13   2       15.63       21.50      4.72 o 
   4  13   2       18.23       20.02      8.84 o 
  -2  14   2       30.94       28.74      6.44 o 
  -1  14   2        1.04       -3.70      4.00 o 
   0  14   2       97.54       96.94     10.59 o 
   2  14   2        0.12        4.12      4.92 o 
  -9   0   3      373.57      346.00     19.60 o 
  -7   0   3      606.21      686.49     24.48 o 
  -5   0   3     2050.06     1961.19     62.73 o 
  -3   0   3     3537.46     3766.50    109.02 o 
  -1   0   3     1298.89     1226.65     36.75 o 
   1   0   3    22870.99    23196.58    436.74 o 
   3   0   3     9342.95     9251.03    175.55 o 
   5   0   3     2097.31     2110.58     44.79 o 
   7   0   3      403.20      411.21     14.02 o 
   9   0   3        2.12       -3.34      4.03 o 
  -9   1   3       94.42      101.04      8.16 o 
  -8   1   3       39.89       30.90      4.08 o 
  -7   1   3     2741.06     2843.95     57.48 o 
  -6   1   3      173.92      177.88      7.92 o 
  -5   1   3       52.27       45.80      4.35 o 
  -4   1   3        0.82       -2.21      1.47 o 
  -3   1   3      768.82      946.87     22.23 o 
  -2   1   3     2686.32     2704.82     37.47 o 
  -1   1   3      572.74      611.61     13.71 o 
   0   1   3     2489.11     2457.34     49.25 o 
   1   1   3    13100.33    13499.65    179.43 o 
   3   1   3     1429.61     1282.71     22.24 o 
   4   1   3     1314.40     1345.04     23.99 o 
   5   1   3      181.26      184.41      5.94 o 
   6   1   3       43.13       34.08      2.95 o 
   7   1   3      233.55      222.89      8.16 o 
   8   1   3       18.59       18.62      3.55 o 
   9   1   3       93.82       93.63      8.26 o 
  -9   2   3        5.82        2.25      3.59 o 
  -8   2   3      641.06      674.03     20.47 o 
  -7   2   3      346.55      354.47     12.14 o 
  -6   2   3      521.20      525.27     12.23 o 
  -5   2   3     1187.46     1207.82     21.82 o 
  -4   2   3      210.46      271.85     15.99 o 
  -3   2   3     2678.48     2582.12     42.91 o 
  -2   2   3      730.87      688.82     12.21 o 
  -1   2   3    13184.48    12418.26    199.40 o 
   0   2   3      210.40      328.56      6.26 o 
   1   2   3     3475.62     3680.89     70.38 o 
   2   2   3     4032.62     4249.25     81.99 o 
   3   2   3      429.70      507.47     10.04 o 
   4   2   3      847.24      920.44     17.27 o 
   5   2   3        3.97        0.07      1.20 o 
   6   2   3       82.04       76.03      5.72 o 
   7   2   3      129.51      141.01      8.19 o 
   8   2   3        1.90        0.08      2.26 o 
   9   2   3       36.06       49.33      6.55 o 
  -9   3   3        8.72       10.23      3.95 o 
  -8   3   3       31.68       31.05      4.85 o 
  -7   3   3      150.44      170.14      8.73 o 
  -6   3   3      398.91      400.41     10.20 o 
  -5   3   3      457.34      470.41     13.81 o 
  -4   3   3       23.90        7.87      1.38 o 
  -3   3   3       77.41       79.25      2.96 o 
  -2   3   3        0.87       -0.68      0.61 o 
  -1   3   3      244.61      271.75      8.01 o 
   0   3   3     1139.24     1378.17     21.66 o 
   1   3   3      690.31      753.89     13.35 o 
   2   3   3      862.74      798.62     72.81 o 
   3   3   3      791.11      748.48     13.76 o 
   4   3   3     1201.39     1331.39     83.24 o 
   5   3   3        3.67       -0.88      1.56 o 
   6   3   3      411.90      398.67     13.36 o 
   7   3   3      126.62      134.92      7.92 o 
   8   3   3      221.43      230.55      9.10 o 
   9   3   3       27.11       14.72      4.59 o 
  -9   4   3        1.99       -1.25      6.50 o 
  -8   4   3       11.50       14.81      3.87 o 
  -7   4   3        1.00        0.08      2.54 o 
  -6   4   3      334.54      334.62     11.61 o 
  -5   4   3     1790.67     1747.93     25.97 o 
  -4   4   3     1012.52      921.58     14.73 o 
  -3   4   3       68.83       60.31      2.66 o 
  -2   4   3      400.41      374.65      6.85 o 
  -1   4   3      987.50      917.38     13.99 o 
   0   4   3      308.08      189.77      3.52 o 
   1   4   3      906.31     1002.68     14.91 o 
   2   4   3      310.56      316.28      8.86 o 
   3   4   3     3784.60     3682.16    236.74 o 
   4   4   3      295.18      286.53      9.52 o 
   5   4   3       24.81       25.14      3.41 o 
   6   4   3      111.26      115.53      6.88 o 
   7   4   3      252.45      244.98     10.78 o 
   8   4   3       82.02       87.75      7.35 o 
   9   4   3       11.24        5.33      2.81 o 
  -9   5   3       23.76       20.39      5.31 o 
  -8   5   3       40.54       40.66      5.88 o 
  -7   5   3      147.87      111.85      6.74 o 
  -6   5   3      104.84       97.18     11.14 o 
  -5   5   3      179.67      173.87      5.29 o 
  -4   5   3       69.77       73.48      3.05 o 
  -3   5   3       17.20       10.68      1.20 o 
  -2   5   3      206.88      218.62      3.72 o 
  -1   5   3        0.53        0.41      0.46 o 
   0   5   3       69.00       71.91      1.90 o 
   1   5   3      128.06      148.91      3.49 o 
   2   5   3      967.13     1005.47     22.40 o 
   3   5   3      715.86      607.60     15.90 o 
   4   5   3       21.17       21.32      2.87 o 
   5   5   3      252.75      305.53     10.80 o 
   6   5   3       53.99       44.68      4.81 o 
   7   5   3       28.15       33.49      8.10 o 
   8   5   3       38.63       45.40      5.90 o 
  -8   6   3       10.48        6.18      3.86 o 
  -7   6   3      117.16      138.66      8.76 o 
  -6   6   3      388.78      395.79     19.78 o 
  -5   6   3      100.28       78.80      7.80 o 
  -4   6   3       11.85       14.33      3.68 o 
  -3   6   3      419.58      396.81      7.02 o 
  -2   6   3      408.13      404.92      6.04 o 
  -1   6   3     3428.71     3363.52     37.53 o 
   0   6   3       46.84       61.14      1.93 o 
   1   6   3     2871.50     2754.33     34.41 o 
   2   6   3     7000.24     7075.29    168.86 o 
   3   6   3      927.95      928.66     26.71 o 
   4   6   3      231.51      240.50      8.84 o 
   5   6   3        0.28        1.84      2.09 o 
   6   6   3       36.59       33.46      4.92 o 
   7   6   3      113.01       92.47      8.80 o 
   8   6   3       12.59       12.36      7.81 o 
  -8   7   3       29.66       20.33      5.28 o 
  -7   7   3        1.62       -3.29      3.86 o 
  -6   7   3        5.83        3.38      3.03 o 
  -5   7   3       32.86       20.58      3.92 o 
  -4   7   3      104.73      103.14      6.59 o 
  -3   7   3      304.85      297.97      5.89 o 
  -2   7   3     1063.70     1142.86     14.34 o 
  -1   7   3     1014.33     1018.98     12.85 o 
   0   7   3       11.42       10.09      1.11 o 
   1   7   3      733.21      702.34     10.94 o 
   2   7   3      470.34      443.84      9.97 o 
   3   7   3      164.57      187.88      7.37 o 
   4   7   3      143.28      139.80      6.69 o 
   5   7   3      215.63      197.58      8.66 o 
   6   7   3       30.81       31.00      4.45 o 
   7   7   3        0.36       -0.23      4.37 o 
   8   7   3        6.88        4.42      3.45 o 
  -8   8   3        0.18       -0.53      3.53 o 
  -7   8   3       81.75       77.85     10.20 o 
  -6   8   3       38.75       40.26      5.47 o 
  -5   8   3      441.58      428.66     15.14 o 
  -4   8   3        4.47        5.23      2.44 o 
  -3   8   3      547.41      537.49     12.97 o 
  -2   8   3      213.33      216.21      4.93 o 
  -1   8   3      247.23      234.03      4.46 o 
   0   8   3       76.99       96.83      2.77 o 
   1   8   3     1385.06     1341.62     18.48 o 
   2   8   3      220.08      212.53      6.46 o 
   3   8   3      164.62      175.08      8.26 o 
   4   8   3       25.05       26.61      3.12 o 
   5   8   3       26.43       25.90      3.91 o 
   6   8   3      163.20      172.59      8.84 o 
   7   8   3       76.30       92.45      7.24 o 
  -7   9   3       12.79       11.29      3.93 o 
  -6   9   3        6.89        5.30      3.36 o 
  -5   9   3        3.76        1.35      4.25 o 
  -4   9   3       12.67       11.40      3.46 o 
  -3   9   3        6.19        5.55      2.36 o 
  -2   9   3       38.19       39.69      3.46 o 
  -1   9   3      230.12      254.07      5.61 o 
   0   9   3        0.09        0.72      0.99 o 
   1   9   3       47.30       65.46      2.89 o 
   2   9   3      281.80      284.26      7.14 o 
   3   9   3       50.07       45.94      6.24 o 
   4   9   3       33.09       20.93      2.98 o 
   5   9   3      234.45      259.43      8.80 o 
   6   9   3       51.20       50.54      4.59 o 
   7   9   3       11.86        8.46      2.90 o 
  -7  10   3      108.39      115.55     12.98 o 
  -6  10   3        0.88       -0.36      3.39 o 
  -5  10   3      421.66      399.19     21.12 o 
  -4  10   3      339.26      332.50     22.33 o 
  -3  10   3       96.01       79.90      5.13 o 
  -2  10   3       17.48        5.98      3.58 o 
  -1  10   3       13.53        9.79      3.53 o 
   0  10   3        8.36       14.48      2.10 o 
   1  10   3      211.71      226.43      5.65 o 
   2  10   3       46.20       47.84      4.22 o 
   3  10   3      130.29      140.15      5.95 o 
   4  10   3       53.15       59.05      5.01 o 
   5  10   3       46.59       41.92      5.26 o 
   6  10   3        5.84        8.42      5.29 o 
  -6  11   3        5.50        6.93      3.92 o 
  -5  11   3        1.65        5.25      3.73 o 
  -4  11   3        0.51       -0.34      3.59 o 
  -3  11   3       52.20       60.09      4.85 o 
  -2  11   3       46.77       43.33      3.99 o 
  -1  11   3        0.01       -2.74      1.83 o 
   0  11   3      204.21      212.67      6.23 o 
   1  11   3       16.00       27.86      3.75 o 
   2  11   3       25.59       25.93      2.80 o 
   3  11   3       36.31       46.27      3.93 o 
   4  11   3       15.82       10.68      2.70 o 
   5  11   3       14.54       10.66      6.89 o 
   6  11   3        7.41        2.22      3.43 o 
  -5  12   3        0.06       -4.74      3.21 o 
  -4  12   3       37.29       41.33      5.82 o 
  -3  12   3        3.97        3.87      2.63 o 
  -2  12   3        0.03        0.39      4.77 o 
  -1  12   3        0.85       -0.79      2.30 o 
   0  12   3        0.04       -1.82      2.73 o 
   1  12   3       79.30       80.22      4.18 o 
   2  12   3      100.97       95.22     11.80 o 
   3  12   3        7.23        5.82      4.46 o 
   4  12   3       50.06       63.45      6.77 o 
   5  12   3       34.00       33.56      5.82 o 
  -4  13   3       10.30        1.55      3.39 o 
  -3  13   3        9.94        9.46      3.52 o 
  -2  13   3       10.18        9.83      4.94 o 
  -1  13   3       30.32       29.60      4.66 o 
   0  13   3      192.90      227.26     10.14 o 
   1  13   3        2.87        1.83      2.54 o 
   2  13   3       48.15       59.63     16.55 o 
   3  13   3        0.27        5.96      3.61 o 
  -2  14   3       93.17       98.47     10.45 o 
  -1  14   3        0.83       -1.25      2.93 o 
   0  14   3       72.64       77.28      9.72 o 
   1  14   3       56.97       70.00      9.54 o 
  -8   0   4      170.14      159.15     16.87 o 
  -6   0   4      422.22      436.92     21.12 o 
  -4   0   4       67.93       95.27      7.96 o 
  -2   0   4     1198.92     1105.90     34.69 o 
   0   0   4      427.65      389.26     12.65 o 
   2   0   4      173.26      180.02      5.50 o 
   4   0   4      137.40      184.44      6.80 o 
   6   0   4      363.26      319.99     11.16 o 
   8   0   4       21.01       11.39      5.07 o 
  -9   1   4       60.50       66.45     15.39 o 
  -8   1   4      233.82      229.46     14.41 o 
  -7   1   4       46.79       52.96      6.26 o 
  -6   1   4     1752.33     1772.50     59.00 o 
  -5   1   4       25.09       34.97      4.05 o 
  -4   1   4     8130.68     8241.73    165.29 o 
  -3   1   4      500.73      501.31     10.52 o 
  -2   1   4     2965.60     2943.13     40.58 o 
  -1   1   4     5112.74     5157.00     69.24 o 
   0   1   4     6841.35     6746.17     90.00 o 
   1   1   4      378.17      317.18      5.35 o 
   2   1   4       55.62       38.61      1.68 o 
   3   1   4       18.75       23.07      1.72 o 
   4   1   4     1427.60     1573.41     23.82 o 
   5   1   4      714.50      781.38     13.86 o 
   6   1   4       44.16       45.92      3.11 o 
   7   1   4      192.15      175.86      7.28 o 
   8   1   4        0.05        0.84      2.78 o 
   9   1   4       52.70       65.89      7.89 o 
  -9   2   4        3.05       -1.95      3.77 o 
  -8   2   4      390.03      400.18     27.42 o 
  -7   2   4     1661.32     1725.65     31.25 o 
  -6   2   4       16.02       18.74      3.62 o 
  -5   2   4      193.07      193.58      8.64 o 
  -4   2   4     2302.11     2490.11     42.49 o 
  -3   2   4      542.93      544.84     11.38 o 
  -2   2   4     1421.88     1403.07     20.54 o 
  -1   2   4        0.91       13.23      0.98 o 
   0   2   4       50.03       63.86      1.89 o 
   1   2   4      317.43      391.81      7.50 o 
   2   2   4      959.81     1077.98     18.51 o 
   3   2   4       48.45       57.20      2.47 o 
   4   2   4      624.81      792.31     21.39 o 
   5   2   4      564.19      571.13     12.42 o 
   6   2   4       73.85       87.46      5.03 o 
   7   2   4      160.71      152.67      9.78 o 
   8   2   4      108.88       90.17      6.09 o 
   9   2   4        7.66        4.52      3.68 o 
  -9   3   4      146.67      144.98      9.42 o 
  -8   3   4        3.09       -0.06      2.69 o 
  -7   3   4      204.74      195.82      7.26 o 
  -6   3   4      418.80      410.08     10.45 o 
  -5   3   4      426.96      376.79      8.04 o 
  -4   3   4      163.17      151.08      4.40 o 
  -3   3   4     1621.22     1642.85     21.59 o 
  -2   3   4      766.48      873.53     13.77 o 
  -1   3   4      570.74      603.92      9.70 o 
   0   3   4      164.90      150.21      3.34 o 
   1   3   4      264.59      301.64     10.70 o 
   2   3   4    12119.27    11685.86    589.70 o 
   3   3   4      443.90      490.09      9.75 o 
   4   3   4     1127.67     1039.39     19.08 o 
   5   3   4       56.96       52.32      4.49 o 
   6   3   4       40.09       31.67      4.73 o 
   7   3   4      518.82      544.06     17.36 o 
   8   3   4       18.66       23.47      3.82 o 
   9   3   4       13.99        9.24      3.23 o 
  -9   4   4       13.76       10.08      4.30 o 
  -8   4   4        4.81        7.30      3.52 o 
  -7   4   4        1.82        1.65      2.06 o 
  -6   4   4      270.93      296.95      7.57 o 
  -5   4   4        8.23       10.90      2.06 o 
  -4   4   4      785.11      805.23     13.20 o 
  -3   4   4      280.52      234.81      4.58 o 
  -2   4   4      426.73      373.07      8.15 o 
  -1   4   4        1.83        7.78      1.02 o 
   0   4   4       19.69       16.71      1.47 o 
   1   4   4        9.95       10.99      1.21 o 
   2   4   4     3953.33     4120.92    144.08 o 
   3   4   4        1.08       -0.31      1.89 o 
   4   4   4      274.53      257.30     24.71 o 
   5   4   4        4.15        6.97      2.67 o 
   6   4   4        0.11        0.18      2.16 o 
   7   4   4       29.66       26.71      4.62 o 
   8   4   4        2.02       -1.81      2.84 o 
  -9   5   4       90.63      119.54      9.53 o 
  -8   5   4       87.45       78.79     12.36 o 
  -7   5   4      227.05      211.97     10.46 o 
  -6   5   4      515.06      497.12     16.40 o 
  -5   5   4      422.27      383.24      8.18 o 
  -4   5   4      103.85      109.00      4.09 o 
  -3   5   4      100.38       88.04      2.64 o 
  -2   5   4     2604.57     2459.04     33.84 o 
  -1   5   4     1044.28     1010.25     20.36 o 
   0   5   4      186.72      220.23      4.23 o 
   1   5   4      210.38      194.83      4.28 o 
   2   5   4       73.62       28.60      4.27 o 
   3   5   4      508.34      466.60     12.82 o 
   4   5   4       10.66       14.53      2.75 o 
   5   5   4      128.30      149.82      7.29 o 
   6   5   4       73.84       69.83     19.15 o 
   7   5   4      617.36      561.34     17.98 o 
   8   5   4       11.07       12.19      4.55 o 
  -8   6   4        1.44       -1.00      3.68 o 
  -7   6   4       48.76       42.17      7.17 o 
  -6   6   4        0.15       -3.15      2.31 o 
  -5   6   4      345.88      337.67     12.53 o 
  -4   6   4        0.46        2.66      1.55 o 
  -3   6   4       94.96      108.10      3.09 o 
  -2   6   4      465.14      483.53      6.87 o 
  -1   6   4       53.18       69.74      2.20 o 
   0   6   4        0.45        3.21      1.32 o 
   1   6   4      299.79      320.16      5.71 o 
   2   6   4     1461.28     1368.71     39.25 o 
   3   6   4      159.71      144.77      6.40 o 
   4   6   4       60.91       74.03      5.00 o 
   5   6   4       58.50       52.75      4.90 o 
   6   6   4      211.48      200.58     11.78 o 
   7   6   4      188.62      197.52      9.92 o 
   8   6   4       10.10       14.10      4.37 o 
  -8   7   4       82.77       75.95     14.59 o 
  -7   7   4       34.62       39.38      6.31 o 
  -6   7   4      456.58      450.31     28.35 o 
  -5   7   4      420.60      436.41     20.49 o 
  -4   7   4      885.34      778.10     17.27 o 
  -3   7   4      196.43      177.61      5.30 o 
  -2   7   4      216.96      194.93      5.61 o 
  -1   7   4       22.60       22.42      1.38 o 
   0   7   4      240.41      212.39      4.05 o 
   1   7   4      176.11      187.59      5.46 o 
   2   7   4     1745.72     1766.95     36.42 o 
   3   7   4       57.49       32.36      5.67 o 
   4   7   4       28.71       29.29      3.77 o 
   5   7   4       54.06       62.39      5.23 o 
   6   7   4      149.22      183.02     14.21 o 
   7   7   4        0.09        2.60      2.74 o 
   8   7   4       57.64       61.74      6.79 o 
  -8   8   4        5.46       -2.17      3.49 o 
  -7   8   4        1.17        1.44      2.89 o 
  -6   8   4       45.24       46.69      5.81 o 
  -5   8   4       28.05       20.12      6.50 o 
  -4   8   4       23.34       22.61      3.81 o 
  -3   8   4      363.60      377.85      8.62 o 
  -2   8   4        0.34        0.62      1.17 o 
  -1   8   4      238.13      241.47      5.37 o 
   0   8   4      184.49      181.24      3.90 o 
   1   8   4       74.84       80.45      3.45 o 
   2   8   4      140.85      132.69      4.59 o 
   3   8   4      255.58      232.80      7.44 o 
   4   8   4       13.93       15.74      6.05 o 
   5   8   4        0.50        4.88      2.62 o 
   6   8   4       40.40       46.62      6.11 o 
   7   8   4       10.48        5.70      7.04 o 
  -7   9   4        2.37        5.19      4.62 o 
  -6   9   4       83.25       81.78      9.38 o 
  -5   9   4       38.09       33.07      5.24 o 
  -4   9   4      222.19      246.41      8.86 o 
  -3   9   4       30.96       22.38      3.04 o 
  -2   9   4      178.71      195.05      5.67 o 
  -1   9   4       63.78       59.76      2.74 o 
   0   9   4      788.24      804.12     13.96 o 
   1   9   4       45.79       55.85      5.30 o 
   2   9   4     1002.07      875.26     26.71 o 
   3   9   4       32.25       39.61      5.01 o 
   4   9   4      434.11      434.44     11.63 o 
   5   9   4       12.09       18.83      3.09 o 
   6   9   4      115.34      102.63      6.10 o 
   7   9   4        0.44       -0.88      3.02 o 
  -7  10   4        5.03        5.31      4.04 o 
  -6  10   4        1.53       -0.87      3.38 o 
  -5  10   4        6.93        8.79      3.65 o 
  -4  10   4       10.10        7.65      2.93 o 
  -3  10   4        1.01        1.52      2.14 o 
  -2  10   4      138.72      146.64      7.30 o 
  -1  10   4      274.93      268.21      7.94 o 
   0  10   4       13.76       16.07      2.16 o 
   1  10   4      351.94      322.19      8.89 o 
   2  10   4      261.39      257.63      7.16 o 
   3  10   4       19.77       14.44      2.69 o 
   4  10   4        4.21        4.87      2.27 o 
   5  10   4        3.32        0.63      3.92 o 
   6  10   4        2.92        1.79      2.37 o 
  -6  11   4        1.37        0.62      3.53 o 
  -5  11   4      110.87      112.62     15.94 o 
  -4  11   4        0.13       -0.10      3.99 o 
  -3  11   4        0.48        0.30      2.45 o 
  -2  11   4      261.47      268.83     10.37 o 
  -1  11   4       13.00       10.58      2.96 o 
   0  11   4      195.01      182.45     12.60 o 
   1  11   4     1204.12     1254.44     20.94 o 
   2  11   4       53.27       60.45      3.77 o 
   3  11   4       16.67       19.48      3.34 o 
   4  11   4       40.77       32.74      5.47 o 
   5  11   4       27.53       32.90      4.49 o 
  -5  12   4        0.10        0.80      3.34 o 
  -4  12   4       24.76       17.90      8.80 o 
  -3  12   4       24.93       15.23      3.10 o 
  -2  12   4        0.44        1.68      2.69 o 
  -1  12   4        6.53        5.23      4.18 o 
   0  12   4        4.43        0.31      2.33 o 
   1  12   4        0.27        2.68      1.76 o 
   2  12   4       99.91      101.81      7.88 o 
   3  12   4       64.24       67.75      8.49 o 
   4  12   4       12.88       13.44      6.07 o 
  -4  13   4        0.05        4.86      3.45 o 
  -3  13   4       67.59       67.03      6.90 o 
  -2  13   4        5.31        2.78      3.07 o 
  -1  13   4        0.06        2.36      2.74 o 
   0  13   4       82.57       69.82      7.41 o 
   1  13   4      106.17      125.86      7.60 o 
   2  13   4       29.88       34.53      4.08 o 
   3  13   4       10.28        7.35      4.30 o 
  -1  14   4       35.48       49.56     11.75 o 
   0  14   4        8.01       10.26      3.64 o 
   1  14   4       55.17       49.13      8.56 o 
  -9   0   5      327.91      316.42     20.13 o 
  -7   0   5      619.13      709.22     31.14 o 
  -5   0   5        1.34       -0.03      2.39 o 
  -3   0   5       70.17      117.17      5.01 o 
  -1   0   5     1132.59     1076.58     33.08 o 
   1   0   5     2543.78     2427.61     47.14 o 
   3   0   5       49.92       58.22      3.33 o 
   5   0   5        0.13       11.25      2.62 o 
   7   0   5      878.86      922.25     35.44 o 
   9   0   5      190.61      223.79     16.47 o 
  -9   1   5       18.41       17.47      4.62 o 
  -8   1   5       18.72       11.53      4.24 o 
  -7   1   5      469.76      504.50     20.99 o 
  -6   1   5        3.14        0.54      2.05 o 
  -5   1   5      331.55      322.78     11.71 o 
  -4   1   5       95.22      131.85      4.89 o 
  -3   1   5     7843.78     8385.37    132.21 o 
  -2   1   5      373.40      487.47      8.27 o 
  -1   1   5      363.07      404.81      7.87 o 
   0   1   5      349.38      280.42      5.68 o 
   1   1   5       40.04       34.98      1.53 o 
   2   1   5      168.00      159.70      4.74 o 
   3   1   5        0.40       -0.22      0.78 o 
   4   1   5       37.00       51.32      2.56 o 
   5   1   5       45.95       71.88      3.92 o 
   6   1   5      206.54      187.37      6.97 o 
   7   1   5       49.08       46.93      4.33 o 
   8   1   5       28.37       40.66      7.11 o 
   9   1   5       25.83       12.51      8.71 o 
  -9   2   5      104.40       89.13      7.62 o 
  -8   2   5       88.72       98.24      7.96 o 
  -7   2   5      659.33      656.58     15.14 o 
  -6   2   5     1953.64     1855.12     41.21 o 
  -5   2   5     1277.03     1245.53     24.12 o 
  -4   2   5       48.19       64.88      3.55 o 
  -3   2   5     1205.33     1136.19     17.81 o 
  -2   2   5      204.03      163.07      3.93 o 
  -1   2   5      294.99      353.33      6.22 o 
   0   2   5      146.70      126.41      3.36 o 
   1   2   5     4552.46     4531.34     69.74 o 
   2   2   5        3.99        1.04      0.72 o 
   3   2   5     1045.32     1026.50     18.43 o 
   4   2   5       51.79       42.94      2.38 o 
   5   2   5      213.76      258.89      6.65 o 
   6   2   5      732.36      749.48     16.78 o 
   7   2   5      224.92      195.00      9.84 o 
   8   2   5      158.99      163.88      7.69 o 
   9   2   5       16.89       21.96      6.43 o 
  -9   3   5        0.18       -3.13      3.45 o 
  -8   3   5       25.23       22.57      3.44 o 
  -7   3   5       79.63       77.02      4.26 o 
  -6   3   5       89.77       72.64      4.53 o 
  -5   3   5       33.32       43.68      2.78 o 
  -4   3   5        6.47       24.37      3.60 o 
  -3   3   5        4.28        3.42      0.83 o 
  -2   3   5     1535.99     1533.24     26.52 o 
  -1   3   5     2076.56     2126.92     30.01 o 
   0   3   5      164.63      175.22      3.82 o 
   1   3   5      220.66      210.30      4.94 o 
   2   3   5      161.65      164.40      4.18 o 
   3   3   5       91.35       87.33      2.99 o 
   4   3   5      425.14      407.04     21.12 o 
   5   3   5       80.13       60.96      4.83 o 
   6   3   5       15.59        7.78      2.87 o 
   7   3   5        0.12       -0.46      1.95 o 
   8   3   5      162.26      161.70      8.83 o 
   9   3   5        5.64        8.40      4.07 o 
  -9   4   5        1.07        2.87      3.90 o 
  -8   4   5      162.07      138.67      8.93 o 
  -7   4   5       56.88       61.64     12.04 o 
  -6   4   5     2018.79     2073.78     31.02 o 
  -5   4   5       43.07       32.77      2.47 o 
  -4   4   5     3663.27     3675.95     58.67 o 
  -3   4   5       90.87       82.36      2.73 o 
  -2   4   5      390.11      341.63      8.04 o 
  -1   4   5     1775.96     1835.92     26.45 o 
   0   4   5        1.09       -0.02      0.63 o 
   1   4   5       44.45       31.33      1.94 o 
   2   4   5     1147.98     1047.12    178.55 o 
   3   4   5      160.53      154.61      6.41 o 
   4   4   5      691.29      754.83     45.44 o 
   5   4   5       13.27        8.34      2.61 o 
   6   4   5      265.32      287.57     25.64 o 
   7   4   5       61.23       74.93     10.29 o 
   8   4   5        8.72       13.12      3.08 o 
  -9   5   5        1.18       -3.29      3.60 o 
  -8   5   5       39.40       46.12      6.39 o 
  -7   5   5       27.19       43.72      8.83 o 
  -6   5   5      845.26      840.90     26.77 o 
  -5   5   5      188.80      194.31      6.69 o 
  -4   5   5        5.00        8.08      1.29 o 
  -3   5   5     1512.89     1372.15     18.10 o 
  -2   5   5       13.36       29.94      1.99 o 
  -1   5   5       22.63       36.53      1.68 o 
   0   5   5     1013.77      942.33     14.73 o 
   1   5   5      213.94      223.91      6.72 o 
   2   5   5      503.57      588.39     38.39 o 
   3   5   5     2489.29     2366.77     59.86 o 
   4   5   5       36.99       52.26     14.97 o 
   5   5   5        0.40        0.32      2.05 o 
   6   5   5       55.94       54.21      6.55 o 
   7   5   5      142.29      136.73      8.38 o 
   8   5   5       13.49       30.54      5.31 o 
  -8   6   5        0.08       -1.81      4.22 o 
  -7   6   5        3.46        3.24      4.46 o 
  -6   6   5      156.53      172.86      9.00 o 
  -5   6   5       22.40       15.95     14.57 o 
  -4   6   5      714.28      722.98     13.21 o 
  -3   6   5      774.80      729.39     12.70 o 
  -2   6   5      936.94      843.76     11.87 o 
  -1   6   5      401.59      392.96      7.75 o 
   0   6   5       10.64        8.36      1.12 o 
   1   6   5      128.80      147.78      3.84 o 
   2   6   5      637.73      635.80     16.12 o 
   3   6   5      244.95      207.67     17.79 o 
   4   6   5      484.23      509.48     14.83 o 
   5   6   5       10.75       12.87      3.05 o 
   6   6   5       16.63       16.00      3.53 o 
   7   6   5      126.70      142.16     10.69 o 
   8   6   5       46.77       61.02      6.78 o 
  -8   7   5       13.58       12.15      6.14 o 
  -7   7   5       84.02      105.47     11.36 o 
  -6   7   5        4.87        5.88      3.13 o 
  -5   7   5      232.99      215.86     10.02 o 
  -4   7   5       70.56       67.94      4.01 o 
  -3   7   5       68.59       74.91      3.57 o 
  -2   7   5       39.90       30.34      3.11 o 
  -1   7   5       29.33       11.87      1.37 o 
   0   7   5      345.75      336.33      6.21 o 
   1   7   5      105.28       92.62      4.43 o 
   2   7   5       69.63       69.53      9.83 o 
   3   7   5      183.44      205.87      8.23 o 
   4   7   5       18.87       20.80      8.13 o 
   5   7   5       11.62       15.17      3.58 o 
   6   7   5       56.00       54.74      5.60 o 
   7   7   5        2.14        2.65      3.14 o 
  -8   8   5        0.84       -0.74      5.23 o 
  -7   8   5       22.76       19.63      4.65 o 
  -6   8   5       30.11       25.00      4.61 o 
  -5   8   5      708.39      698.60     21.06 o 
  -4   8   5       38.00       26.13      4.85 o 
  -3   8   5      224.45      242.89      6.62 o 
  -2   8   5       37.11       55.54      3.05 o 
  -1   8   5      712.42      714.10     12.45 o 
   0   8   5       10.30       15.25      1.59 o 
   1   8   5      526.51      526.07     10.25 o 
   2   8   5      487.54      471.22     13.03 o 
   3   8   5      724.23      779.18     20.16 o 
   4   8   5      429.78      410.08     17.12 o 
   5   8   5      181.64      179.24      8.84 o 
   6   8   5        2.37        1.90      2.66 o 
   7   8   5       56.40       33.29      5.22 o 
  -7   9   5       10.94        8.34      4.82 o 
  -6   9   5        0.48        2.41      5.25 o 
  -5   9   5       43.95       52.93      6.15 o 
  -4   9   5       12.11       14.29      2.90 o 
  -3   9   5       68.66       54.46      7.06 o 
  -2   9   5        6.44       14.32      2.10 o 
  -1   9   5       52.73       52.49      3.25 o 
   0   9   5      172.84      178.02      6.04 o 
   1   9   5       31.25       41.58      2.94 o 
   2   9   5     1690.72     1624.43     34.87 o 
   3   9   5      316.17      317.17     12.06 o 
   4   9   5       58.63       51.09      4.16 o 
   5   9   5        3.97       -1.38      2.85 o 
   6   9   5       13.67        5.39      5.22 o 
   7   9   5        1.71       -4.10      2.73 o 
  -6  10   5       44.14       42.06      6.25 o 
  -5  10   5       70.58       53.85      6.35 o 
  -4  10   5        0.15        4.04      2.47 o 
  -3  10   5      177.33      180.87      7.36 o 
  -2  10   5       58.82       58.41      4.24 o 
  -1  10   5      369.41      392.19     14.22 o 
   0  10   5       81.59       72.94      5.70 o 
   1  10   5      129.14      139.49      7.08 o 
   2  10   5      346.30      333.97      8.77 o 
   3  10   5      574.82      532.99     13.90 o 
   4  10   5        5.39       -2.34      2.00 o 
   5  10   5       31.12       23.80      3.64 o 
   6  10   5        1.76        0.86      2.30 o 
  -6  11   5       42.18       49.28      6.68 o 
  -5  11   5        1.09        2.88      3.21 o 
  -4  11   5        1.94        0.61      2.40 o 
  -3  11   5        0.49       -1.61      1.96 o 
  -2  11   5        3.12        3.61      2.58 o 
  -1  11   5       22.94       17.59      3.71 o 
   0  11   5      176.83      176.65      6.71 o 
   1  11   5        7.33        9.65      2.77 o 
   2  11   5      192.20      182.20     13.82 o 
   3  11   5        7.07        7.75      2.54 o 
   4  11   5       42.11       28.29      3.70 o 
   5  11   5        5.82        2.69      2.45 o 
  -5  12   5        1.42        0.58      3.29 o 
  -4  12   5       37.00       32.08      4.52 o 
  -3  12   5        0.00        0.57      3.53 o 
  -2  12   5        8.04       15.00      3.72 o 
  -1  12   5       39.45       54.33      5.53 o 
   0  12   5      344.01      387.49     10.87 o 
   1  12   5      143.58      157.94      7.15 o 
   2  12   5       38.91       32.45      3.25 o 
   3  12   5      115.48      103.86     13.93 o 
   4  12   5        8.76       14.43      3.55 o 
  -3  13   5       24.71       15.17      9.32 o 
  -2  13   5       10.79        8.65      4.86 o 
  -1  13   5       16.84       19.23      5.80 o 
   0  13   5       43.43       44.98      5.34 o 
   1  13   5      150.04      149.64      6.84 o 
   2  13   5       33.64       37.91      8.01 o 
   3  13   5       11.06        3.56      3.64 o 
  -1  14   5        8.83       12.70      4.08 o 
   0  14   5       18.38       26.16      4.54 o 
  -6   0   6      183.38      238.77     15.03 o 
  -4   0   6     1830.02     1919.65     39.91 o 
  -2   0   6    13380.73    12943.07    486.67 o 
   0   0   6      312.15      341.58      8.08 o 
   2   0   6      360.13      315.13      8.50 o 
   4   0   6      209.96      238.11      8.14 o 
   6   0   6        0.04        2.62      4.34 o 
   8   0   6      209.77      231.94     16.26 o 
  -9   1   6       20.36       20.00      4.66 o 
  -8   1   6      229.80      235.85     11.06 o 
  -7   1   6      141.94      154.90      6.78 o 
  -6   1   6      614.89      597.21     14.30 o 
  -5   1   6       38.56       31.08      3.25 o 
  -4   1   6      278.69      257.88      5.76 o 
  -3   1   6     1084.60      986.99     15.65 o 
  -2   1   6     2979.76     2748.70     33.87 o 
  -1   1   6      236.72      203.95      4.83 o 
   0   1   6     6208.77     6227.74     83.32 o 
   1   1   6      249.02      244.72      4.64 o 
   2   1   6       18.54       12.14      1.17 o 
   3   1   6        0.09        3.12      1.84 o 
   4   1   6      571.18      581.60     10.65 o 
   5   1   6       47.17       52.39      3.69 o 
   6   1   6     1297.78     1301.27     25.32 o 
   7   1   6      106.80      102.30      5.87 o 
   8   1   6      262.24      269.84     12.29 o 
   9   1   6       18.80       22.38      5.10 o 
  -9   2   6       98.98      114.68     21.40 o 
  -8   2   6      177.54      205.56      6.86 o 
  -7   2   6       63.06       72.45      7.62 o 
  -6   2   6      106.99      128.55      5.88 o 
  -5   2   6      256.69      292.49      8.56 o 
  -4   2   6      323.46      345.87      7.00 o 
  -3   2   6     8718.87     9277.65    125.18 o 
  -2   2   6      405.94      467.95      8.34 o 
  -1   2   6      528.75      413.23      7.21 o 
   0   2   6     9060.61     9042.19    120.77 o 
   1   2   6      593.50      614.14      9.71 o 
   2   2   6      608.87      567.36     10.10 o 
   3   2   6      571.84      593.61     15.80 o 
   4   2   6        5.49       11.91      1.56 o 
   5   2   6      493.06      520.23     12.35 o 
   6   2   6      114.15      123.82      5.85 o 
   7   2   6       74.51       62.96      4.89 o 
   8   2   6      196.99      195.88     10.44 o 
  -9   3   6       71.45       64.85     15.39 o 
  -8   3   6       28.49       32.75      5.10 o 
  -7   3   6      363.50      361.77     13.59 o 
  -6   3   6     1676.61     1748.94     31.34 o 
  -5   3   6      130.78      116.75      4.23 o 
  -4   3   6      604.70      616.18     11.18 o 
  -3   3   6       80.78       96.85      2.78 o 
  -2   3   6      180.72      185.92      4.52 o 
  -1   3   6      207.06      191.68      4.31 o 
   0   3   6      260.11      316.64      5.99 o 
   1   3   6        8.97       10.95      1.78 o 
   2   3   6      453.05      413.69     17.32 o 
   3   3   6      174.15      162.78      6.47 o 
   4   3   6       90.23       93.01      8.58 o 
   5   3   6       67.53       52.22      4.44 o 
   6   3   6        0.17       -0.47      1.70 o 
   7   3   6      290.69      314.18     10.34 o 
   8   3   6        0.79       -1.45      2.21 o 
  -9   4   6       95.25       91.86      8.50 o 
  -8   4   6       16.57       11.44      4.02 o 
  -7   4   6       52.02       60.38      5.94 o 
  -6   4   6      798.20      829.73     17.77 o 
  -5   4   6      129.39      120.10      5.46 o 
  -4   4   6        2.82        3.12      1.04 o 
  -3   4   6      851.13      802.19     13.88 o 
  -2   4   6       16.20       13.25      1.48 o 
  -1   4   6       29.42       24.93      1.67 o 
   0   4   6      571.67      661.77     10.89 o 
   1   4   6      260.44      213.17      5.34 o 
   2   4   6      242.96      223.53      7.03 o 
   3   4   6      792.67      767.93     40.46 o 
   4   4   6       48.33       40.44     14.66 o 
   5   4   6      148.18      158.22      7.58 o 
   6   4   6      109.41      130.43     10.93 o 
   7   4   6       49.21       51.03      4.78 o 
   8   4   6       10.73       17.17      3.55 o 
  -9   5   6        1.97        3.25      3.79 o 
  -8   5   6       13.53       18.97      4.76 o 
  -7   5   6        9.00        6.96      3.48 o 
  -6   5   6      260.45      242.17     11.63 o 
  -5   5   6     1264.07     1194.37     22.67 o 
  -4   5   6       32.93       40.77      2.84 o 
  -3   5   6       95.79      113.63      4.02 o 
  -2   5   6      329.05      299.80      6.61 o 
  -1   5   6      423.02      465.02      7.40 o 
   0   5   6      163.80      211.17      4.92 o 
   1   5   6       19.64       18.37      2.01 o 
   2   5   6       10.31        1.44      1.52 o 
   3   5   6       87.36      112.56      5.76 o 
   4   5   6        3.50        1.91      1.88 o 
   5   5   6      164.27      162.20      7.84 o 
   6   5   6       54.56       62.74      5.81 o 
   7   5   6       16.48        7.38      5.31 o 
   8   5   6       28.06       32.16      6.55 o 
  -8   6   6       70.76       61.04      7.17 o 
  -7   6   6      203.06      183.44     19.03 o 
  -6   6   6       29.25       36.88      5.32 o 
  -5   6   6      308.34      319.49      9.31 o 
  -4   6   6     1034.73      881.90     20.38 o 
  -3   6   6        0.72        0.19      2.16 o 
  -2   6   6      389.88      343.23      8.55 o 
  -1   6   6      969.71     1110.14     15.34 o 
   0   6   6      126.45      119.79      3.20 o 
   1   6   6        3.29        5.28      1.18 o 
   2   6   6       28.17       31.37      3.35 o 
   3   6   6        6.73        8.04      3.68 o 
   4   6   6      817.29      748.29     96.36 o 
   5   6   6      312.33      318.01     11.71 o 
   6   6   6        4.98        9.01      3.41 o 
   7   6   6       45.96       35.00      5.25 o 
   8   6   6       22.53       10.53      3.35 o 
  -8   7   6       18.57       12.81      4.71 o 
  -7   7   6        9.37        9.22      4.64 o 
  -6   7   6      116.59      121.34     21.68 o 
  -5   7   6      858.80      881.97     24.28 o 
  -4   7   6      322.58      335.27      8.12 o 
  -3   7   6      178.69      155.21      4.88 o 
  -2   7   6        2.93        1.60      1.12 o 
  -1   7   6      952.91     1012.74     14.48 o 
   0   7   6      442.79      470.48      7.96 o 
   1   7   6      289.20      257.37      6.97 o 
   2   7   6     2554.39     2201.41    320.19 o 
   3   7   6     2128.38     2120.57     97.43 o 
   4   7   6     1086.12     1116.07     36.06 o 
   5   7   6        6.31        6.85      2.81 o 
   6   7   6        0.52       -0.32      2.59 o 
   7   7   6        3.46        0.39      2.82 o 
  -7   8   6        0.03        3.09      3.52 o 
  -6   8   6      134.92      152.44     12.86 o 
  -5   8   6      669.84      659.98     20.31 o 
  -4   8   6      404.66      424.01     11.91 o 
  -3   8   6        3.19        1.27      1.69 o 
  -2   8   6      106.59       87.45      4.37 o 
  -1   8   6       39.56       35.14      2.55 o 
   0   8   6      168.08      164.60      6.84 o 
   1   8   6      321.27      309.58     11.26 o 
   2   8   6      487.63      433.60     11.88 o 
   3   8   6      117.52       92.69     10.44 o 
   4   8   6       55.28       61.62      5.35 o 
   5   8   6       66.38       58.54      5.57 o 
   6   8   6        1.01        0.36      2.93 o 
   7   8   6        0.25       -3.64      2.64 o 
  -7   9   6       54.41       51.30      6.87 o 
  -6   9   6        6.13        4.45      6.95 o 
  -5   9   6        3.80        5.08      3.98 o 
  -4   9   6      228.41      209.48      8.22 o 
  -3   9   6       48.02       44.07      3.99 o 
  -2   9   6      190.13      199.62      5.95 o 
  -1   9   6       64.77       65.84      3.43 o 
   0   9   6      379.07      387.61      8.44 o 
   1   9   6      383.21      346.48      8.16 o 
   2   9   6      935.79      951.31     19.32 o 
   3   9   6       55.65       64.40      4.38 o 
   4   9   6       24.87       33.82      4.54 o 
   5   9   6        8.09       10.11      7.05 o 
   6   9   6        1.08       -2.18      3.23 o 
  -6  10   6       69.71       62.35      7.00 o 
  -5  10   6       53.60       58.61      6.50 o 
  -4  10   6      165.16      163.22      7.45 o 
  -3  10   6        5.11        6.36      2.47 o 
  -2  10   6       84.04       79.45      3.88 o 
  -1  10   6        0.19        1.00      1.73 o 
   0  10   6      133.46      124.46      6.28 o 
   1  10   6       35.99       37.64      3.07 o 
   2  10   6      589.51      650.47     17.67 o 
   3  10   6      249.49      214.36      7.78 o 
   4  10   6       28.44       29.52      3.66 o 
   5  10   6       24.18       23.94      3.64 o 
   6  10   6       41.51       42.01      5.39 o 
  -6  11   6        0.02        0.18      3.54 o 
  -5  11   6      103.72       94.74      8.09 o 
  -4  11   6       76.07       93.35      6.27 o 
  -3  11   6       67.97       72.35      6.75 o 
  -2  11   6       26.71       22.99      5.64 o 
  -1  11   6       23.67       26.67      4.65 o 
   0  11   6       14.87       21.69      3.00 o 
   1  11   6       20.30       23.08      3.10 o 
   2  11   6      115.72       99.84      5.75 o 
   3  11   6        7.91        6.78      2.53 o 
   4  11   6        0.05        2.29      2.42 o 
   5  11   6       33.82       32.87      4.26 o 
  -5  12   6        0.42        0.36      3.57 o 
  -4  12   6        4.31        8.65      3.02 o 
  -3  12   6        0.63        4.67      3.02 o 
  -2  12   6       28.69       23.34      4.36 o 
  -1  12   6       12.34       13.37      3.29 o 
   0  12   6        2.06        5.08      2.20 o 
   1  12   6        9.35       11.24      4.10 o 
   2  12   6       50.41       46.95      5.03 o 
   3  12   6      141.25      154.76      8.15 o 
   4  12   6        9.62        0.64      3.29 o 
  -3  13   6       21.65       22.50      4.72 o 
  -2  13   6        8.65       10.60      3.86 o 
  -1  13   6       53.27       72.97      6.71 o 
   0  13   6       26.23       26.84      6.04 o 
   1  13   6      197.61      230.64      8.65 o 
   2  13   6      114.95      137.59      8.15 o 
   3  13   6       47.71       50.94      4.73 o 
  -9   0   7        7.32        4.11      6.21 o 
  -7   0   7      185.07      172.19     13.69 o 
  -5   0   7      117.73      148.06      6.39 o 
  -3   0   7     3355.72     4029.47     78.58 o 
  -1   0   7       99.53       71.39      3.12 o 
   1   0   7     2030.70     2398.05     47.08 o 
   3   0   7     1042.97      947.19     21.38 o 
   5   0   7      477.48      499.64     14.39 o 
   7   0   7      408.08      404.77     20.52 o 
  -9   1   7      364.18      411.76     21.51 o 
  -8   1   7       31.32       24.33      4.91 o 
  -7   1   7      272.71      278.17     13.26 o 
  -6   1   7       22.15       33.41      3.40 o 
  -5   1   7      772.57      739.66     13.12 o 
  -4   1   7       15.91       13.52      1.45 o 
  -3   1   7     4415.19     4547.14     55.36 o 
  -2   1   7      605.61      569.97      8.38 o 
  -1   1   7     4367.04     4260.49     58.02 o 
   0   1   7      973.42      969.71     14.28 o 
   1   1   7     1398.60     1352.97     19.58 o 
   2   1   7      158.67      134.85      3.50 o 
   3   1   7      253.34      228.26      5.27 o 
   4   1   7      746.50      722.13     12.69 o 
   5   1   7      555.86      552.01     10.84 o 
   6   1   7       10.62        7.12      2.18 o 
   7   1   7      142.69      159.13      8.83 o 
   8   1   7       21.84       10.41      7.25 o 
  -9   2   7        1.44       -0.40      5.63 o 
  -8   2   7      123.68      109.59     16.13 o 
  -7   2   7      124.99      136.07      7.19 o 
  -6   2   7       25.29       21.67      2.98 o 
  -5   2   7        0.01        2.38      1.44 o 
  -4   2   7       17.19       21.23      2.39 o 
  -3   2   7      492.49      455.63      8.81 o 
  -2   2   7     1961.68     1922.85     27.84 o 
  -1   2   7      155.92      158.60      3.79 o 
   0   2   7     1385.92     1279.63     18.44 o 
   1   2   7      112.70      116.35      2.99 o 
   2   2   7       10.86       18.08      1.41 o 
   3   2   7      368.46      346.60      6.99 o 
   4   2   7       57.85       58.98      2.87 o 
   5   2   7      297.94      269.50      8.24 o 
   6   2   7      177.94      174.42      6.99 o 
   7   2   7       82.99       76.76      5.39 o 
   8   2   7       68.59       56.12      6.46 o 
  -9   3   7       68.19       64.72     10.82 o 
  -8   3   7      273.36      289.75     11.81 o 
  -7   3   7      133.73      151.14     10.19 o 
  -6   3   7        4.53        3.79      2.06 o 
  -5   3   7      165.41      150.49      4.83 o 
  -4   3   7      124.04      111.19      4.11 o 
  -3   3   7      112.23      129.58      4.09 o 
  -2   3   7      231.24      182.48      5.47 o 
  -1   3   7     3742.55     3420.54     47.47 o 
   0   3   7     2943.75     3272.16     45.38 o 
   1   3   7      241.93      246.11      5.01 o 
   2   3   7      175.41      161.37      8.75 o 
   3   3   7       67.03       96.59      5.40 o 
   4   3   7       42.15       54.44      4.29 o 
   5   3   7       22.09       19.38      2.82 o 
   6   3   7      120.97      118.19      5.82 o 
   7   3   7       44.22       46.34      4.57 o 
   8   3   7      117.98      148.17      7.75 o 
  -9   4   7       52.28       38.21      9.14 o 
  -8   4   7      194.69      189.53     23.86 o 
  -7   4   7        3.60        5.89      2.92 o 
  -6   4   7       11.90       11.01      6.14 o 
  -5   4   7     1221.08     1170.06     23.60 o 
  -4   4   7       61.27       57.03      3.19 o 
  -3   4   7      584.77      562.56     10.69 o 
  -2   4   7       12.10       23.09      1.83 o 
  -1   4   7       16.60       15.92      1.49 o 
   0   4   7     3354.57     4092.22     56.47 o 
   1   4   7      366.67      388.40      7.12 o 
   2   4   7      272.90      274.38     10.04 o 
   3   4   7        4.94        6.95      2.16 o 
   4   4   7     1036.73     1023.28     57.22 o 
   5   4   7       14.34       16.98      4.00 o 
   6   4   7        8.47        6.85      2.37 o 
   7   4   7       22.28       12.95      3.01 o 
   8   4   7      152.54      140.86     13.35 o 
  -8   5   7      113.41      112.41      8.77 o 
  -7   5   7       23.71       22.58      4.77 o 
  -6   5   7      582.59      607.38     15.84 o 
  -5   5   7     2735.55     2788.47     55.67 o 
  -4   5   7      190.54      186.71      5.80 o 
  -3   5   7      840.61      871.73     15.21 o 
  -2   5   7      232.29      251.56      7.04 o 
  -1   5   7        3.69        3.57      1.00 o 
   0   5   7     1190.57     1204.22     18.60 o 
   1   5   7      112.40       77.27      3.16 o 
   2   5   7     1278.82     1375.72     30.34 o 
   3   5   7     1267.39     1327.93     73.39 o 
   4   5   7       35.04       29.68     17.33 o 
   5   5   7       24.49       38.93      5.80 o 
   6   5   7       47.29       62.02      5.85 o 
   7   5   7       19.12       19.32      3.60 o 
   8   5   7       29.97       23.30      4.07 o 
  -8   6   7       51.48       38.33      6.27 o 
  -7   6   7       11.44       15.77      4.14 o 
  -6   6   7       18.22       15.10      3.71 o 
  -5   6   7      830.75      907.72     18.79 o 
  -4   6   7     1035.17      980.05     16.81 o 
  -3   6   7        5.02        3.53      1.35 o 
  -2   6   7       13.23       18.28      1.91 o 
  -1   6   7       24.85       16.52      1.53 o 
   0   6   7       56.70       49.19      2.86 o 
   1   6   7      448.32      515.74     11.45 o 
   2   6   7        1.58        0.08      2.86 o 
   3   6   7       16.30       22.25      3.50 o 
   4   6   7        3.46        2.31      3.39 o 
   5   6   7       14.88       23.19      4.06 o 
   6   6   7        3.39        1.61      2.72 o 
   7   6   7      103.59       98.49      7.68 o 
  -8   7   7        7.41        4.37      4.24 o 
  -7   7   7       90.86       87.29     13.71 o 
  -6   7   7        0.24       -0.01      8.01 o 
  -5   7   7      403.28      416.88     13.72 o 
  -4   7   7        0.15       -1.82      3.78 o 
  -3   7   7      612.71      588.58     11.27 o 
  -2   7   7       32.32       33.47      2.45 o 
  -1   7   7      142.16      124.64      4.15 o 
   0   7   7      456.99      442.27      7.74 o 
   1   7   7      414.48      375.79      9.46 o 
   2   7   7      101.12      115.50      8.96 o 
   3   7   7     1385.31     1575.98     91.45 o 
   4   7   7       20.08       14.53      3.30 o 
   5   7   7        2.13        0.54      2.67 o 
   6   7   7       26.71       17.23      4.12 o 
   7   7   7        4.98        1.51      3.01 o 
  -7   8   7        0.17        4.36      5.34 o 
  -6   8   7        2.14        3.83      3.32 o 
  -5   8   7      356.32      348.48     13.67 o 
  -4   8   7        0.41        0.07      2.31 o 
  -3   8   7       31.14       34.20      2.88 o 
  -2   8   7      120.27      124.80      5.19 o 
  -1   8   7        0.35        1.43      1.29 o 
   0   8   7       94.93      102.72      5.72 o 
   1   8   7        9.50       14.45      2.08 o 
   2   8   7       68.25       64.86      5.22 o 
   3   8   7       31.08       34.37      4.36 o 
   4   8   7       60.26       34.04     10.48 o 
   5   8   7        0.93        2.17      2.87 o 
   6   8   7        0.18        0.17      2.70 o 
   7   8   7       40.69       35.36     17.27 o 
  -7   9   7      188.29      203.34     11.59 o 
  -6   9   7      203.59      206.01     11.07 o 
  -5   9   7        2.67        2.07      3.56 o 
  -4   9   7        8.27        9.15      2.83 o 
  -3   9   7      359.61      350.90      8.78 o 
  -2   9   7       44.37       44.39      3.08 o 
  -1   9   7      211.16      186.14      8.07 o 
   0   9   7       38.22       28.67      3.06 o 
   1   9   7      501.46      518.38     10.71 o 
   2   9   7      342.55      390.47     12.35 o 
   3   9   7       13.08       15.41      3.37 o 
   4   9   7      115.27      118.10      7.36 o 
   5   9   7      198.47      213.37     10.18 o 
   6   9   7       33.89       38.23      5.55 o 
  -6  10   7       29.02       27.94      5.52 o 
  -5  10   7        0.02       -1.80      3.11 o 
  -4  10   7        2.39        1.62      2.59 o 
  -3  10   7       20.40       24.87      3.51 o 
  -2  10   7        0.95        3.35      1.73 o 
  -1  10   7       83.01       94.20      4.88 o 
   0  10   7       61.20       70.90      4.42 o 
   1  10   7      533.33      604.88     17.12 o 
   2  10   7      630.58      595.30     17.33 o 
   3  10   7       93.34       82.22      5.21 o 
   4  10   7       26.57       13.63      2.99 o 
   5  10   7       90.00       73.41      5.46 o 
  -5  11   7        2.91        4.67      4.04 o 
  -4  11   7      260.60      264.42      9.95 o 
  -3  11   7       86.46       88.18      5.80 o 
  -2  11   7       66.19       58.61      5.80 o 
  -1  11   7       30.15       34.10      3.60 o 
   0  11   7       56.67       44.55      3.91 o 
   1  11   7      179.36      179.94      7.11 o 
   2  11   7      175.12      179.23      7.11 o 
   3  11   7        9.41        6.37      3.63 o 
   4  11   7      113.80      111.19      6.27 o 
   5  11   7        9.58        3.82      2.59 o 
  -4  12   7       17.14       21.12      3.91 o 
  -3  12   7        3.43        3.51      3.34 o 
  -2  12   7       47.91       57.87     11.93 o 
  -1  12   7       29.97       49.43      5.43 o 
   0  12   7        2.27        2.27      3.00 o 
   1  12   7        3.77        3.95      2.34 o 
   2  12   7      226.89      212.49     11.32 o 
   3  12   7       10.28        6.91      2.69 o 
   4  12   7       22.56       25.83      3.81 o 
  -3  13   7        1.27        5.64      3.53 o 
  -2  13   7       49.86       64.06      6.69 o 
  -1  13   7        0.55       -0.30      3.45 o 
   0  13   7       10.94       19.98      4.31 o 
   1  13   7        2.59        2.25      2.38 o 
   2  13   7        7.26        9.35      3.44 o 
  -8   0   8      542.40      536.04     27.92 o 
  -6   0   8      229.47      226.69     14.85 o 
  -4   0   8      430.89      349.15     16.90 o 
  -2   0   8     2267.61     2074.05     33.47 o 
   0   0   8      497.80      331.86      8.87 o 
   2   0   8       53.52       43.24      4.46 o 
   4   0   8      621.93      627.81     16.22 o 
   6   0   8      358.53      325.10     17.06 o 
   8   0   8      102.06      118.03     11.99 o 
  -9   1   8       13.24       16.83      5.82 o 
  -8   1   8       71.37       78.31     10.50 o 
  -7   1   8        8.82        4.19      3.40 o 
  -6   1   8       22.05       38.94      5.57 o 
  -5   1   8       53.44       63.87      3.85 o 
  -4   1   8      410.55      455.80      8.60 o 
  -3   1   8        6.41        3.55      1.05 o 
  -2   1   8     2988.57     3227.92     39.74 o 
  -1   1   8      688.90      616.04      8.78 o 
   0   1   8      152.96      160.87      3.59 o 
   1   1   8     1301.14     1505.73     21.80 o 
   2   1   8      206.52      197.69      4.58 o 
   3   1   8       11.10       17.54      2.19 o 
   4   1   8       37.09       31.51      2.36 o 
   5   1   8       88.90       84.83      4.60 o 
   6   1   8        5.49        0.33      2.05 o 
   7   1   8        5.35        8.98      3.25 o 
   8   1   8       95.80       79.99      7.43 o 
  -9   2   8      142.89      167.52     15.44 o 
  -8   2   8        2.91        2.33      3.89 o 
  -7   2   8      314.79      370.12     11.25 o 
  -6   2   8      622.76      616.49     14.90 o 
  -5   2   8      523.85      514.65     12.51 o 
  -4   2   8     1302.07     1214.80     19.80 o 
  -3   2   8      231.26      237.68      5.73 o 
  -2   2   8     3950.32     4228.95     58.43 o 
  -1   2   8      672.87      555.98      9.54 o 
   0   2   8        2.99        0.70      1.21 o 
   1   2   8     1428.01     1530.15     22.19 o 
   2   2   8       13.37       22.14      1.58 o 
   3   2   8       38.12       40.29      2.28 o 
   4   2   8      147.62      137.00      4.30 o 
   5   2   8      360.21      348.22      9.74 o 
   6   2   8      329.90      327.07     22.19 o 
   7   2   8      126.01      133.63      6.63 o 
   8   2   8       39.37       28.79      5.08 o 
  -9   3   8        0.33       -2.89      5.15 o 
  -8   3   8        0.64        0.79      6.33 o 
  -7   3   8       32.12       31.33      3.95 o 
  -6   3   8       17.65       21.72      3.09 o 
  -5   3   8      100.78       87.05      4.77 o 
  -4   3   8       25.33       22.09      2.20 o 
  -3   3   8      120.81      150.60      4.53 o 
  -2   3   8      113.49      178.81      4.66 o 
  -1   3   8       41.50       43.89      2.17 o 
   0   3   8       40.53       75.79      2.47 o 
   1   3   8       17.99       22.50      1.54 o 
   2   3   8       94.23      113.74      3.36 o 
   3   3   8        0.65        2.02      1.19 o 
   4   3   8      663.81      643.39     16.91 o 
   5   3   8        7.71        8.18      2.29 o 
   6   3   8       13.05       14.46      2.82 o 
   7   3   8      137.85      117.28      6.41 o 
   8   3   8        2.74        8.04      3.39 o 
  -9   4   8      242.59      280.99     23.09 o 
  -8   4   8        0.99       -0.52      3.83 o 
  -7   4   8      488.92      468.56     12.79 o 
  -6   4   8       15.28       27.65      3.66 o 
  -5   4   8      125.36      133.36      9.32 o 
  -4   4   8        0.73       -0.32      1.41 o 
  -3   4   8      630.56      629.36     11.75 o 
  -2   4   8      251.56      285.29      6.43 o 
  -1   4   8      129.06      130.26      3.85 o 
   0   4   8     1394.57     1344.58     20.44 o 
   1   4   8      667.85      671.71     11.11 o 
   2   4   8     1209.70     1060.09     16.57 o 
   3   4   8      577.14      560.28     14.61 o 
   4   4   8       21.01       22.23      2.80 o 
   5   4   8      187.67      196.52      7.23 o 
   6   4   8        2.23        7.62      3.75 o 
   7   4   8       68.34       70.17      5.40 o 
   8   4   8        1.99        1.81      2.78 o 
  -8   5   8        2.75        3.48      5.78 o 
  -7   5   8        0.71        5.23      3.27 o 
  -6   5   8       10.10       16.36      3.50 o 
  -5   5   8      338.29      380.98     11.04 o 
  -4   5   8       73.75       73.65      3.85 o 
  -3   5   8      559.06      521.29     10.48 o 
  -2   5   8      800.78      699.25     12.47 o 
  -1   5   8      129.98      162.57      4.52 o 
   0   5   8       37.43       30.09      1.63 o 
   1   5   8      125.93      125.36      3.59 o 
   2   5   8        2.16        6.85      2.12 o 
   3   5   8        2.05        4.32      2.42 o 
   4   5   8       33.01       30.19      4.40 o 
   5   5   8       63.28       59.75      4.49 o 
   6   5   8       82.83       79.12      5.36 o 
   7   5   8       37.77       43.18      7.65 o 
   8   5   8       13.56        8.88      3.18 o 
  -8   6   8       24.07       30.03      5.72 o 
  -7   6   8      495.04      527.89     24.73 o 
  -6   6   8      194.09      202.11      9.63 o 
  -5   6   8        6.10        7.64      2.88 o 
  -4   6   8       68.82       66.69      3.77 o 
  -3   6   8       11.02       13.79      1.99 o 
  -2   6   8      286.70      291.55      8.12 o 
  -1   6   8      193.53      171.77      5.75 o 
   0   6   8        2.94        5.27      1.31 o 
   1   6   8      695.87      690.04     17.35 o 
   2   6   8      313.13      342.92     11.03 o 
   3   6   8     1094.22     1126.58     70.51 o 
   4   6   8       76.82       79.33      6.76 o 
   5   6   8        9.46        8.04      3.15 o 
   6   6   8       30.54       32.47      3.96 o 
   7   6   8        9.31        6.68      2.91 o 
  -8   7   8       49.98       52.59      7.19 o 
  -7   7   8        0.11        9.08      6.52 o 
  -6   7   8      359.91      364.68     13.38 o 
  -5   7   8      351.40      373.40      9.34 o 
  -4   7   8      502.00      496.74     10.68 o 
  -3   7   8      355.33      346.73      8.02 o 
  -2   7   8        3.05        2.13      1.32 o 
  -1   7   8        4.41        1.95      1.26 o 
   0   7   8       27.05       49.07      3.45 o 
   1   7   8       13.82       14.12      2.82 o 
   2   7   8      277.27      307.25     10.55 o 
   3   7   8     1482.49     1398.43     43.13 o 
   4   7   8        0.88        0.69      3.43 o 
   5   7   8       72.52       75.33      6.21 o 
   6   7   8        0.42       -3.30      2.59 o 
   7   7   8       42.56       34.87      5.79 o 
  -7   8   8       15.49        9.65      4.05 o 
  -6   8   8       68.97       62.27      6.65 o 
  -5   8   8        0.74       -2.65      1.76 o 
  -4   8   8     1486.77     1547.18     24.95 o 
  -3   8   8       36.09       36.81      2.99 o 
  -2   8   8      743.98      737.84     21.96 o 
  -1   8   8       74.93       77.92      3.67 o 
   0   8   8      451.77      437.98     10.75 o 
   1   8   8       84.25       76.15      4.95 o 
   2   8   8      711.19      759.11     20.03 o 
   3   8   8      529.89      522.12     28.93 o 
   5   8   8       69.62       71.69      6.43 o 
   6   8   8       39.45       42.74     13.79 o 
  -7   9   8      123.47      116.69     10.56 o 
  -6   9   8       15.11        4.85      3.78 o 
  -5   9   8      260.65      274.29     10.18 o 
  -4   9   8       93.56      104.19      6.26 o 
  -3   9   8      224.83      239.67      7.13 o 
  -2   9   8        3.44        7.06      1.80 o 
  -1   9   8       34.12       39.70      3.44 o 
   0   9   8        0.71       -0.45      1.58 o 
   1   9   8       52.24       44.97      3.20 o 
   2   9   8       41.25       53.87      4.13 o 
   3   9   8       66.41       96.83     24.10 o 
   4   9   8        0.58        0.32      2.85 o 
   5   9   8      127.40      113.57     21.13 o 
   6   9   8        5.49        7.05      4.44 o 
  -6  10   8        7.61        7.71      4.01 o 
  -5  10   8      143.41      149.43      8.99 o 
  -4  10   8      186.15      181.39      8.12 o 
  -3  10   8      102.92      109.01      6.08 o 
  -2  10   8      285.98      314.63      9.38 o 
  -1  10   8        0.04        1.50      1.73 o 
   0  10   8      346.73      366.75     10.23 o 
   1  10   8       20.62       37.24      4.90 o 
   2  10   8       80.69      100.74      5.46 o 
   3  10   8      345.90      315.89      9.90 o 
   4  10   8      132.44      113.44      6.23 o 
   5  10   8       95.66       60.61      7.73 o 
  -5  11   8      135.99      120.93      9.43 o 
  -4  11   8       78.22       89.24      6.20 o 
  -3  11   8       17.84       26.60      5.35 o 
  -2  11   8        0.17        1.11      2.49 o 
  -1  11   8       13.48       16.07      3.52 o 
   0  11   8        3.15        1.60      1.98 o 
   1  11   8        0.36        2.86      2.18 o 
   2  11   8       10.39       17.58      3.56 o 
   3  11   8        2.74        0.87      2.39 o 
   4  11   8       24.63       16.52      3.27 o 
  -4  12   8       14.33       11.00      4.06 o 
  -3  12   8      106.53      120.59     12.99 o 
  -2  12   8       10.90       10.82      3.67 o 
  -1  12   8       52.96       49.43      5.53 o 
   0  12   8       10.04        8.99      2.50 o 
   1  12   8        5.89       15.46      3.38 o 
   2  12   8       48.27       43.22      5.04 o 
   3  12   8       50.00       40.37      5.27 o 
  -2  13   8        6.10       12.27      4.04 o 
  -1  13   8        4.29        4.48      3.14 o 
   0  13   8        0.75        1.22      2.74 o 
   1  13   8        4.14        6.41      2.71 o 
   2  13   8       22.57        9.14      3.51 o 
  -9   0   9       56.47       76.36     12.05 o 
  -7   0   9       47.58       51.87      8.80 o 
  -5   0   9     1217.25     1202.19     43.76 o 
  -3   0   9     2407.70     2413.33     39.29 o 
  -1   0   9        2.26        0.26      0.76 o 
   1   0   9     7046.92     7797.41    148.27 o 
   3   0   9       29.98       42.20      3.37 o 
   5   0   9      156.77      168.69      7.58 o 
   7   0   9        1.55       -1.43      2.65 o 
  -9   1   9      223.37      272.11     13.34 o 
  -8   1   9      145.51      142.09      9.86 o 
  -7   1   9      192.63      159.63      9.38 o 
  -6   1   9        3.64        3.55      5.10 o 
  -5   1   9      194.98      177.76      6.31 o 
  -4   1   9      183.58      157.90      5.56 o 
  -3   1   9      530.87      484.95      7.80 o 
  -2   1   9     1351.11     1293.59     17.22 o 
  -1   1   9        8.20        3.41      0.80 o 
   0   1   9      415.74      472.48      8.07 o 
   1   1   9     4624.59     4727.57     64.41 o 
   2   1   9      550.47      571.38      9.88 o 
   3   1   9     1606.47     1520.43     23.03 o 
   4   1   9      426.62      402.10      8.38 o 
   5   1   9      827.22      819.04     17.27 o 
   6   1   9       57.41       54.39      6.60 o 
   7   1   9       48.70       44.83     11.71 o 
   8   1   9       12.89       17.18      4.08 o 
  -9   2   9       16.72        9.40      4.82 o 
  -8   2   9       96.17       89.04     10.17 o 
  -7   2   9       51.49       57.67      6.49 o 
  -6   2   9        1.48        4.53      1.94 o 
  -5   2   9       85.45       77.86      4.37 o 
  -4   2   9      334.83      352.27      7.98 o 
  -3   2   9      112.63      101.93      3.97 o 
  -2   2   9      183.00      198.85      4.94 o 
  -1   2   9      323.02      296.62      5.13 o 
   0   2   9      537.79      641.62     10.38 o 
   1   2   9      287.73      278.25      5.67 o 
   2   2   9       46.05       40.23      2.13 o 
   3   2   9      295.17      318.80      6.79 o 
   4   2   9      416.82      395.32     10.97 o 
   5   2   9       11.71       17.22      2.77 o 
   6   2   9        4.87        1.71      2.13 o 
   7   2   9        0.00       -0.13      2.37 o 
   8   2   9        5.18        3.25      4.53 o 
  -9   3   9       10.47       10.28      7.38 o 
  -8   3   9      475.79      520.92     18.09 o 
  -7   3   9      237.27      239.01      8.98 o 
  -6   3   9      280.66      269.32      9.00 o 
  -5   3   9       85.96       89.61      4.82 o 
  -4   3   9       33.58       31.56      2.52 o 
  -3   3   9       44.60       46.69      2.70 o 
  -2   3   9     1121.68     1148.42     21.48 o 
  -1   3   9      158.82      180.39      5.17 o 
   0   3   9       70.37       70.67      2.40 o 
   1   3   9      606.19      588.09      9.97 o 
   2   3   9      245.31      232.21      5.29 o 
   3   3   9      270.35      272.69      8.00 o 
   4   3   9     1033.64     1013.02     24.34 o 
   5   3   9        0.36       -0.03      1.66 o 
   6   3   9      212.18      187.41      7.48 o 
   7   3   9        6.18        3.13      5.08 o 
   8   3   9       37.07       40.89      6.73 o 
  -8   4   9      162.21      157.77     13.89 o 
  -7   4   9        5.74        5.56      2.74 o 
  -6   4   9       44.55       57.26      5.26 o 
  -5   4   9        7.43        3.07      1.85 o 
  -4   4   9      218.02      213.65      6.26 o 
  -3   4   9       24.73       18.69      2.02 o 
  -2   4   9      353.19      357.65      7.65 o 
  -1   4   9     1449.17     1386.51     21.30 o 
   0   4   9       41.26       54.58      2.03 o 
   1   4   9      498.70      559.59      9.72 o 
   2   4   9       16.57       11.37      1.49 o 
   3   4   9        0.20        0.51      1.46 o 
   4   4   9     1222.04     1248.58     23.79 o 
   5   4   9       19.30       17.23      2.87 o 
   6   4   9       12.45        9.03      2.53 o 
   7   4   9       30.67       28.05      4.45 o 
   8   4   9       15.28       22.36      4.17 o 
  -8   5   9        3.96        0.54      3.54 o 
  -7   5   9       11.07       10.98      5.23 o 
  -6   5   9      279.36      293.32     11.57 o 
  -5   5   9      726.43      725.37     14.66 o 
  -4   5   9      625.42      589.53     12.15 o 
  -3   5   9       83.27       91.52      3.88 o 
  -2   5   9     1141.76     1182.40     19.19 o 
  -1   5   9        0.75        0.12      0.95 o 
   0   5   9       86.26       66.93      2.96 o 
   1   5   9       38.23       57.84      2.51 o 
   2   5   9      303.20      280.55     20.06 o 
   3   5   9      128.32      144.33      9.94 o 
   4   5   9      637.49      618.72     16.87 o 
   5   5   9      193.62      179.27     10.54 o 
   6   5   9       52.10       57.97      7.39 o 
   7   5   9        1.80       -0.05      2.31 o 
  -8   6   9        0.22        1.85      3.64 o 
  -7   6   9       72.00       81.69      7.11 o 
  -6   6   9        0.37        0.83      2.07 o 
  -5   6   9        3.34        1.79      3.02 o 
  -4   6   9      160.31      161.06      5.81 o 
  -3   6   9       18.80        8.79      2.59 o 
  -2   6   9       24.34       35.62      2.70 o 
  -1   6   9      362.57      379.98      8.15 o 
   0   6   9      531.01      494.43      9.69 o 
   1   6   9       13.23       17.99      3.03 o 
   2   6   9        8.75        8.03      1.87 o 
   3   6   9      494.42      493.03     16.09 o 
   4   6   9      280.15      289.54     11.56 o 
   5   6   9       13.86       13.10      4.31 o 
   6   6   9       10.24        8.51      2.86 o 
   7   6   9        0.09       -3.57      2.39 o 
  -8   7   9       15.44       22.73      5.67 o 
  -7   7   9      128.17      117.28      8.34 o 
  -6   7   9      434.66      418.15     14.41 o 
  -5   7   9      162.86      152.20      5.79 o 
  -4   7   9      189.66      201.62      6.33 o 
  -3   7   9      703.16      689.20     12.86 o 
  -2   7   9      326.20      301.71      7.40 o 
  -1   7   9      237.29      259.93      7.52 o 
   0   7   9      206.57      198.97      6.47 o 
   1   7   9      201.33      242.11      8.92 o 
   2   7   9      812.48      818.09     37.75 o 
   3   7   9      416.29      457.23     14.41 o 
   4   7   9        0.01       -0.52      2.69 o 
   5   7   9      268.74      297.88     24.45 o 
   6   7   9       32.82       31.12      4.08 o 
   7   7   9       14.18       18.28      4.07 o 
  -7   8   9       17.32       17.02      4.64 o 
  -6   8   9       78.28       68.61      9.18 o 
  -5   8   9       24.27       30.01      5.36 o 
  -4   8   9      586.33      572.64     12.11 o 
  -3   8   9        1.38        3.77      2.27 o 
  -2   8   9      198.38      191.41      5.66 o 
  -1   8   9      769.56      692.97     13.06 o 
   0   8   9       12.06       21.43      2.70 o 
   1   8   9      167.44      158.92      8.03 o 
   2   8   9      100.46       94.19      8.05 o 
   3   8   9       20.72       27.45      8.78 o 
   4   8   9       43.91       23.57     12.75 o 
   5   8   9       19.68       21.94      4.52 o 
   6   8   9        1.71       -4.28      2.86 o 
  -7   9   9       16.40       14.61      4.88 o 
  -6   9   9       61.04       62.16      7.02 o 
  -5   9   9      387.28      415.98     12.95 o 
  -4   9   9      740.16      732.80     17.79 o 
  -3   9   9       26.55       26.94      4.19 o 
  -2   9   9        3.21        5.99      1.72 o 
  -1   9   9      376.07      373.15     10.16 o 
   0   9   9       31.41       33.72      3.38 o 
   1   9   9      141.69      132.48      5.81 o 
   2   9   9       21.81       17.28      3.91 o 
   3   9   9      672.40      350.36     19.72 o 
   4   9   9       46.83       32.06      4.72 o 
   5   9   9        0.92       -2.28      2.93 o 
   6   9   9        0.19        0.94      6.19 o 
  -6  10   9       57.31       53.78     12.88 o 
  -5  10   9      103.23       77.31     11.49 o 
  -4  10   9       12.50       16.31      3.43 o 
  -3  10   9       75.75       67.31      5.17 o 
  -2  10   9       75.06       68.35      6.59 o 
  -1  10   9       13.93       10.16      2.30 o 
   0  10   9       18.73       12.57      2.55 o 
   1  10   9       13.74       20.53      4.16 o 
   2  10   9        3.70        4.26      4.41 o 
   3  10   9       84.94       77.69     11.92 o 
   4  10   9        4.74        3.05      4.43 o 
   5  10   9       35.17       29.28      8.28 o 
  -5  11   9       30.12       32.54      5.08 o 
  -4  11   9      257.45      268.54     10.28 o 
  -3  11   9       82.59      124.26      8.55 o 
  -2  11   9        0.07        2.26      3.05 o 
  -1  11   9      232.72      242.47      8.42 o 
   0  11   9       27.15       28.73      3.56 o 
   1  11   9        2.92        2.04      2.02 o 
   2  11   9        2.77        4.46      2.77 o 
   3  11   9        0.16       -2.97      1.98 o 
   4  11   9       27.51       17.02      3.39 o 
  -4  12   9       52.76       64.33      7.47 o 
  -3  12   9        2.81        4.24      3.52 o 
  -2  12   9       59.06       66.82      6.80 o 
  -1  12   9        3.31        5.02      2.13 o 
   0  12   9        0.00        3.08      2.08 o 
   1  12   9       16.98       18.41      3.05 o 
   2  12   9        6.19        8.27      3.38 o 
   3  12   9        0.00        0.37      2.78 o 
  -2  13   9       26.81       33.15      5.86 o 
  -1  13   9        0.07       -2.86      2.55 o 
   0  13   9        9.73        7.90      2.66 o 
   1  13   9        1.59        1.18      3.39 o 
  -8   0  10      112.02      124.20     13.66 o 
  -6   0  10      188.14      179.71     13.90 o 
  -4   0  10       40.18       38.68      6.85 o 
  -2   0  10     2394.30     2303.85     46.70 o 
   0   0  10      435.81      305.53      8.44 o 
   2   0  10      324.04      325.27     12.04 o 
   4   0  10      567.01      555.07     15.11 o 
   6   0  10       55.91       58.04      7.87 o 
   8   0  10       24.90       17.57      5.97 o 
  -9   1  10       65.77       77.06      9.96 o 
  -8   1  10       50.21       54.86     11.15 o 
  -7   1  10        2.97        4.08      2.95 o 
  -6   1  10      646.61      642.00     20.76 o 
  -5   1  10       99.22      102.95      4.79 o 
  -4   1  10      851.27      875.86     15.17 o 
  -3   1  10      129.34      102.87      2.64 o 
  -2   1  10      163.57      145.28      5.44 o 
  -1   1  10      430.60      385.21      7.06 o 
   0   1  10      202.52      233.84      5.00 o 
   1   1  10      337.34      355.16      6.83 o 
   2   1  10     1337.35     1422.51     21.43 o 
   3   1  10        9.39       15.58      1.75 o 
   4   1  10      964.40      946.64     16.02 o 
   5   1  10      189.99      202.18      7.07 o 
   6   1  10        0.64        0.05      2.08 o 
   7   1  10        3.51        6.04      5.35 o 
   8   1  10        0.58       -0.08      5.65 o 
  -9   2  10      114.55      110.08      9.66 o 
  -8   2  10      299.67      292.54     14.19 o 
  -7   2  10       64.58       54.66      7.08 o 
  -6   2  10      222.46      202.46     10.71 o 
  -5   2  10       15.95       12.37      2.23 o 
  -4   2  10       30.82       43.22      2.74 o 
  -3   2  10      355.39      329.27      7.32 o 
  -2   2  10        5.37        3.58      0.81 o 
  -1   2  10        3.94        9.58      1.03 o 
   0   2  10      314.38      298.43      9.28 o 
   1   2  10       27.47       48.48      2.30 o 
   2   2  10     3240.53     3141.65     44.21 o 
   3   2  10      337.78      349.61      7.33 o 
   4   2  10      169.40      171.40      6.19 o 
   5   2  10      136.03      147.20      9.70 o 
   6   2  10      129.90      114.04      5.76 o 
   7   2  10       34.04       20.94      4.08 o 
   8   2  10       60.86       81.65      7.47 o 
  -9   3  10      124.61      179.06     17.40 o 
  -8   3  10       75.84       74.30      7.97 o 
  -7   3  10        0.26        0.58      2.77 o 
  -6   3  10      113.19      105.06      5.66 o 
  -5   3  10      166.03      176.73      6.77 o 
  -4   3  10      656.29      669.31     12.86 o 
  -3   3  10        1.00        2.20      1.13 o 
  -2   3  10       14.78       22.06      2.20 o 
  -1   3  10      195.55      220.17      5.37 o 
   0   3  10      179.85      162.16      3.99 o 
   1   3  10      641.14      716.25     14.26 o 
   2   3  10       16.56       22.42      1.84 o 
   3   3  10       39.46       39.44      3.11 o 
   4   3  10      383.37      350.95      9.48 o 
   5   3  10      109.82      116.54      5.63 o 
   6   3  10       45.67       39.80      4.05 o 
   7   3  10        2.89        2.01      2.34 o 
  -8   4  10       31.11       21.80      8.32 o 
  -7   4  10       89.47      105.22      6.32 o 
  -6   4  10       30.20       27.60      3.57 o 
  -5   4  10      250.56      226.76      6.96 o 
  -4   4  10        4.90        6.91      1.65 o 
  -3   4  10        2.39        4.30      1.36 o 
  -2   4  10       26.66       29.84      2.24 o 
  -1   4  10       99.99       88.27      3.65 o 
   0   4  10      105.20       96.27      3.94 o 
   1   4  10      194.66      228.46      5.26 o 
   2   4  10      604.62      581.36     12.29 o 
   3   4  10     1080.81     1038.19     20.00 o 
   4   4  10     1017.01     1071.99     35.90 o 
   5   4  10      442.06      435.46     11.69 o 
   6   4  10        4.60        3.89      2.14 o 
   7   4  10       43.16       44.83      4.71 o 
  -8   5  10      113.00      122.27      8.98 o 
  -7   5  10       56.15       58.78      5.84 o 
  -6   5  10        0.79       -0.40      1.95 o 
  -5   5  10       61.32       63.35      4.09 o 
  -4   5  10      357.66      331.92      8.46 o 
  -3   5  10       15.51       19.99      2.23 o 
  -2   5  10      315.52      346.47      9.32 o 
  -1   5  10      857.25      842.97     14.54 o 
   0   5  10      149.17      135.14      4.26 o 
   1   5  10       65.57       60.11      3.26 o 
   2   5  10      164.77      186.17      7.57 o 
   3   5  10      153.66      162.80      6.07 o 
   4   5  10       62.10       68.09      5.31 o 
   5   5  10      105.16      104.36      5.58 o 
   6   5  10       76.12       94.09      8.09 o 
   7   5  10       57.18       67.16      5.59 o 
  -8   6  10        6.24        0.52      3.97 o 
  -7   6  10       95.47       98.29     10.42 o 
  -6   6  10       31.15       33.31      4.00 o 
  -5   6  10      232.86      223.51      7.36 o 
  -4   6  10     1396.77     1421.90     24.05 o 
  -3   6  10       67.84       65.70      3.63 o 
  -2   6  10      171.06      170.02      6.21 o 
  -1   6  10      479.78      499.24     10.02 o 
   0   6  10      147.36      136.70      5.23 o 
   1   6  10       17.42       17.79      2.89 o 
   2   6  10       47.22       58.31      4.79 o 
   3   6  10       44.58       64.40      4.15 o 
   4   6  10      888.56      925.40     19.47 o 
   5   6  10        0.52       -0.04      2.01 o 
   6   6  10        6.01       13.22      3.26 o 
   7   6  10       12.17        9.48      3.02 o 
  -7   7  10        0.79       -2.69      3.03 o 
  -6   7  10      127.10      122.79     12.30 o 
  -5   7  10      289.27      283.97     10.77 o 
  -4   7  10       19.86       19.62      2.63 o 
  -3   7  10       20.13       19.76      2.45 o 
  -2   7  10      136.16      125.97      4.74 o 
  -1   7  10        8.79        8.19      1.74 o 
   0   7  10       30.03       30.63      3.06 o 
   1   7  10      110.01      109.37      5.94 o 
   2   7  10        0.15        0.17      2.15 o 
   3   7  10        0.47       -0.49      2.33 o 
   4   7  10      486.66      505.71     15.23 o 
   5   7  10        2.44        3.71      2.21 o 
   6   7  10      111.36      121.30     10.83 o 
  -7   8  10       21.17       22.56      5.11 o 
  -6   8  10       34.83       43.15      5.85 o 
  -5   8  10      696.07      703.95     16.69 o 
  -4   8  10      202.19      191.18      6.44 o 
  -3   8  10       28.90       39.35      3.18 o 
  -2   8  10      171.42      170.68      5.62 o 
  -1   8  10      160.99      144.81      5.84 o 
   0   8  10      253.27      267.59      8.21 o 
   1   8  10       76.53       79.21      5.42 o 
   2   8  10      155.61      167.84      7.92 o 
   3   8  10       30.89       34.80      7.83 o 
   4   8  10        0.48        1.64      2.68 o 
   5   8  10        0.12        1.95      3.80 o 
   6   8  10        0.21       -2.08      2.48 o 
  -6   9  10       78.81       81.74      9.80 o 
  -5   9  10      108.88      104.86      6.56 o 
  -4   9  10       50.11       51.47      3.97 o 
  -3   9  10      120.69      147.00      8.72 o 
  -2   9  10      221.46      195.79      7.24 o 
  -1   9  10        0.60       -0.28      1.60 o 
   0   9  10      371.63      341.54      9.89 o 
   1   9  10        0.02       -0.39      2.04 o 
   2   9  10        3.83        2.69      4.27 o 
   3   9  10       33.35       43.84      5.12 o 
   4   9  10        8.90       10.40      3.60 o 
   5   9  10       34.82       32.50      6.85 o 
  -6  10  10      124.10      136.40     10.03 o 
  -5  10  10       19.86       16.53      3.61 o 
  -4  10  10        6.87       14.09      3.48 o 
  -3  10  10       13.49       19.10      2.89 o 
  -2  10  10      227.60      272.01      9.01 o 
  -1  10  10        2.85        3.27      2.13 o 
   0  10  10        3.19        1.86      2.03 o 
   1  10  10       37.61       30.87      4.22 o 
   2  10  10      137.33      142.70      7.84 o 
   3  10  10       56.78       41.37     16.15 o 
   4  10  10       19.87       25.66      4.68 o 
   5  10  10        2.26        5.23      3.53 o 
  -5  11  10       24.93       15.91      4.73 o 
  -4  11  10       60.06       67.83      5.89 o 
  -3  11  10      319.92      316.23     13.33 o 
  -2  11  10       25.08       29.55      4.78 o 
  -1  11  10      126.21      118.29      5.93 o 
   0  11  10       31.45       37.24      3.96 o 
   1  11  10        5.10        2.04      2.44 o 
   2  11  10        0.07       -1.48      4.00 o 
   3  11  10       28.49       17.65      5.65 o 
   4  11  10        0.12        0.33      2.49 o 
  -3  12  10      167.87      150.28     10.42 o 
  -2  12  10        8.10        4.24      3.20 o 
  -1  12  10       36.40       48.41      4.50 o 
   0  12  10       24.05       34.71      4.06 o 
   1  12  10       37.41       31.08      4.59 o 
   2  12  10       26.15       21.70      4.33 o 
  -9   0  11      346.43      352.48     23.86 o 
  -7   0  11     1123.20     1077.83     44.26 o 
  -5   0  11      686.15      661.91     28.93 o 
  -3   0  11     1084.85     1092.50     19.76 o 
  -1   0  11      402.57      306.94      8.69 o 
   1   0  11      309.48      299.41      8.78 o 
   3   0  11     1050.35      995.75     23.11 o 
   5   0  11     1521.52     1541.45     49.25 o 
   7   0  11        0.01       -0.24      3.01 o 
  -9   1  11       54.00       52.52      7.58 o 
  -8   1  11       28.24       35.09      7.23 o 
  -7   1  11      148.91      132.34      9.34 o 
  -6   1  11       76.22       54.30      6.10 o 
  -5   1  11      106.87      127.31      8.75 o 
  -4   1  11       56.83       54.82      3.14 o 
  -3   1  11        9.73        8.50      1.24 o 
  -2   1  11        9.65        8.21      1.08 o 
  -1   1  11     1299.81     1214.79     18.43 o 
   0   1  11      267.35      244.34      8.58 o 
   1   1  11      205.81      203.45      4.86 o 
   2   1  11      783.68      841.25     13.90 o 
   3   1  11      687.15      681.06     12.07 o 
   4   1  11      304.21      314.45      7.37 o 
   5   1  11      291.37      308.97      9.07 o 
   6   1  11      383.13      373.48     13.36 o 
   7   1  11      116.81      101.15     13.20 o 
  -8   2  11      138.62      133.38     13.15 o 
  -7   2  11       12.63        9.94      3.67 o 
  -6   2  11        6.52        8.73      3.13 o 
  -5   2  11      202.75      229.44      7.73 o 
  -4   2  11        0.15       -0.91      1.05 o 
  -3   2  11       45.83       48.28      2.78 o 
  -2   2  11        8.72        7.68      1.39 o 
  -1   2  11     1633.99     1587.50     23.37 o 
   0   2  11       16.57       22.56      1.65 o 
   1   2  11       56.79       38.62      2.13 o 
   2   2  11     1124.12     1125.19     17.74 o 
   3   2  11        4.32        4.98      1.45 o 
   4   2  11     1123.23     1084.30     21.09 o 
   5   2  11        9.83       12.15      2.52 o 
   6   2  11      223.72      224.63      8.15 o 
   7   2  11        0.40        0.17      2.36 o 
  -8   3  11        0.55        6.84      5.53 o 
  -7   3  11       63.97       61.50     10.19 o 
  -6   3  11       93.34       88.53      5.33 o 
  -5   3  11      145.63      135.08      5.98 o 
  -4   3  11       93.69       77.39      3.82 o 
  -3   3  11        4.36        2.39      1.19 o 
  -2   3  11      396.56      401.29      8.39 o 
  -1   3  11      450.46      481.83      9.33 o 
   0   3  11      440.45      403.49      7.54 o 
   1   3  11        8.65       10.01      1.41 o 
   2   3  11      188.92      198.89      5.07 o 
   3   3  11       26.25       21.66      2.56 o 
   4   3  11      225.07      185.97      7.64 o 
   5   3  11        1.28        1.15      1.86 o 
   6   3  11        1.24        1.12      1.94 o 
   7   3  11       30.17       35.43      4.27 o 
  -8   4  11      132.60      182.68     11.56 o 
  -7   4  11        0.26        0.24      2.76 o 
  -6   4  11        4.88        6.40      2.36 o 
  -5   4  11      146.94      148.25      5.62 o 
  -4   4  11        9.40        3.78      1.58 o 
  -3   4  11       41.51       34.58      3.09 o 
  -2   4  11      345.11      329.14      7.51 o 
  -1   4  11        9.26        3.04      1.22 o 
   0   4  11       76.82       72.97      3.51 o 
   1   4  11      120.43      124.24      4.06 o 
   2   4  11       20.32       26.49      2.46 o 
   3   4  11      335.79      334.64      9.02 o 
   4   4  11      291.36      276.38      8.57 o 
   5   4  11      256.02      252.29      8.55 o 
   6   4  11       48.12       53.05      4.58 o 
   7   4  11        0.26       -0.58      2.16 o 
  -8   5  11      129.62      183.51     16.55 o 
  -7   5  11      144.37      149.63      8.77 o 
  -6   5  11      372.56      378.26     11.79 o 
  -5   5  11        2.51        2.77      1.69 o 
  -4   5  11     2198.98     2213.66     34.51 o 
  -3   5  11       96.56       92.92      4.73 o 
  -2   5  11        2.58        2.24      1.31 o 
  -1   5  11      101.98      111.02      5.52 o 
   0   5  11        4.80        3.82      1.46 o 
   1   5  11      256.55      262.79      9.14 o 
   2   5  11      291.47      291.02      7.87 o 
   3   5  11       60.41       59.38      3.94 o 
   4   5  11      536.17      531.84     13.01 o 
   5   5  11      117.84      114.46      5.88 o 
   6   5  11        0.68       -2.39      3.47 o 
   7   5  11       21.59       26.83      4.15 o 
  -8   6  11       72.46       64.63     12.53 o 
  -7   6  11       78.21       84.43     15.92 o 
  -6   6  11      177.25      178.93      8.76 o 
  -5   6  11      227.92      224.70      7.41 o 
  -4   6  11     1468.48     1466.28     24.84 o 
  -3   6  11      153.06      160.52      5.54 o 
  -2   6  11       12.80       10.33      2.29 o 
  -1   6  11      129.60      129.98      4.53 o 
   0   6  11      194.16      182.95      5.39 o 
   1   6  11        6.05        9.44      2.64 o 
   2   6  11       81.95       62.65      5.07 o 
   3   6  11       15.93       11.13      5.71 o 
   4   6  11      326.39      338.65     11.84 o 
   5   6  11        0.61        3.08      2.17 o 
   6   6  11       49.98       53.72      4.91 o 
  -7   7  11        0.30        2.04      4.26 o 
  -6   7  11       15.17        7.29      3.52 o 
  -5   7  11        9.92        8.66      2.42 o 
  -4   7  11       21.60       25.72      3.07 o 
  -3   7  11      135.18      117.32      4.96 o 
  -2   7  11      134.69      116.51      4.63 o 
  -1   7  11        1.63        0.72      1.28 o 
   0   7  11       80.96       78.84      9.41 o 
   1   7  11        1.31        1.95      3.07 o 
   2   7  11       34.74       41.59      4.39 o 
   3   7  11      202.20      233.76      9.99 o 
   4   7  11       19.18        6.11      6.92 o 
   5   7  11       64.39       83.32      5.46 o 
   6   7  11        6.75        0.33      2.84 o 
  -7   8  11      137.17      149.46     15.56 o 
  -6   8  11       71.38       79.50      9.43 o 
  -5   8  11       69.41       61.75      4.37 o 
  -4   8  11      449.74      477.64     10.96 o 
  -3   8  11     1181.69     1175.79     19.92 o 
  -2   8  11        2.48        0.25      1.57 o 
  -1   8  11      779.23      742.69     19.95 o 
   0   8  11       50.12       50.24      3.89 o 
   1   8  11      272.50      291.20     10.66 o 
   2   8  11       61.23       45.00      4.77 o 
   3   8  11      125.13      108.43     15.24 o 
   4   8  11       11.42        2.83      4.67 o 
   5   8  11       15.78       17.50      4.31 o 
   6   8  11       22.24       15.96      5.00 o 
  -6   9  11       91.75      102.90     10.64 o 
  -5   9  11        0.01       -2.10      2.23 o 
  -4   9  11        9.09        7.19      2.37 o 
  -3   9  11      250.15      290.85      8.59 o 
  -2   9  11        7.50       10.31      2.47 o 
  -1   9  11        4.30        6.52      2.24 o 
   0   9  11       96.94       88.61      5.13 o 
   1   9  11       75.10       80.72      5.91 o 
   2   9  11        0.14        0.21      2.30 o 
   3   9  11      121.37      126.71      7.48 o 
   4   9  11        0.61        1.72      3.06 o 
   5   9  11       74.68       92.49      7.70 o 
  -5  10  11        4.95       10.54      3.24 o 
  -4  10  11        2.18        8.90      2.95 o 
  -3  10  11       49.56       59.66      4.91 o 
  -2  10  11       27.04       19.08      3.17 o 
  -1  10  11       12.72        9.91      2.53 o 
   0  10  11      135.46      130.60      6.22 o 
   1  10  11       47.22       43.31      6.80 o 
   2  10  11       57.28       48.96      5.14 o 
   3  10  11       89.00       80.39      6.71 o 
   4  10  11        0.46        0.53      3.10 o 
  -4  11  11       51.80       46.94      6.43 o 
  -3  11  11      109.38      103.84      8.49 o 
  -2  11  11      239.17      277.56     12.98 o 
  -1  11  11       39.22       41.38      4.14 o 
   0  11  11        4.26        3.63      2.26 o 
   1  11  11       41.37       39.27      4.94 o 
   2  11  11        0.83        2.25      2.74 o 
   3  11  11        0.35       -3.98      2.65 o 
  -3  12  11       12.86        6.38      4.09 o 
  -2  12  11        0.96        6.65      3.39 o 
  -1  12  11        2.24        2.03      2.12 o 
   0  12  11       47.95       30.94      4.02 o 
   1  12  11        0.96       -1.06      3.36 o 
   2  12  11       13.45       11.69      3.68 o 
  -8   0  12       20.14       42.00      9.10 o 
  -6   0  12      159.93      112.93     11.96 o 
  -4   0  12        0.29        0.45      1.76 o 
  -2   0  12      766.22      720.12     17.47 o 
   0   0  12        1.55        0.53      2.01 o 
   2   0  12       66.31       98.40      5.01 o 
   4   0  12      763.16      771.36     19.69 o 
   6   0  12      321.31      309.02     17.12 o 
  -8   1  12      269.19      260.89     14.48 o 
  -7   1  12       16.61       13.04      6.71 o 
  -6   1  12      131.18       91.64     11.22 o 
  -5   1  12        7.45        8.60      2.77 o 
  -4   1  12      538.69      508.08     10.41 o 
  -3   1  12      116.45      114.87      4.53 o 
  -2   1  12      901.10      831.88     13.83 o 
  -1   1  12       95.51       99.63      3.17 o 
   0   1  12      892.97      838.89     13.62 o 
   1   1  12       74.81       88.75      3.20 o 
   2   1  12       42.22       46.44      2.98 o 
   3   1  12      113.52      110.50      4.02 o 
   4   1  12     1144.97     1132.45     21.77 o 
   5   1  12       92.36       88.69      5.50 o 
   6   1  12        8.59        5.65      2.80 o 
   7   1  12       73.03       78.27      6.82 o 
  -8   2  12       80.52       78.88      8.32 o 
  -7   2  12       19.22       12.59      4.10 o 
  -6   2  12      140.35      139.49     15.60 o 
  -5   2  12        7.41        9.83      3.44 o 
  -4   2  12        0.09        0.30      1.28 o 
  -3   2  12     1242.87     1172.61     19.37 o 
  -2   2  12       53.88       51.32      3.22 o 
  -1   2  12      265.82      235.97      6.68 o 
   0   2  12        9.91        9.88      1.32 o 
   1   2  12       58.03       86.84      3.17 o 
   2   2  12        2.24        2.88      1.31 o 
   3   2  12      187.76      207.15      6.60 o 
   4   2  12      209.79      207.94      7.06 o 
   5   2  12        0.03        3.20      2.10 o 
   6   2  12       32.92       34.06      3.74 o 
   7   2  12       20.42       33.45      4.81 o 
  -8   3  12       33.82       36.86      7.73 o 
  -7   3  12      355.83      338.07     15.14 o 
  -6   3  12      131.36      136.27      9.10 o 
  -5   3  12      379.57      368.09      9.24 o 
  -4   3  12        1.73        0.26      1.40 o 
  -3   3  12     2762.58     2764.23     40.77 o 
  -2   3  12       58.12       54.42      2.96 o 
  -1   3  12       17.93       14.85      2.03 o 
   0   3  12      635.91      589.52     12.57 o 
   1   3  12       40.01       31.14      2.10 o 
   2   3  12        4.65        6.25      1.49 o 
   3   3  12      322.79      327.87      8.80 o 
   4   3  12      114.24      109.93      5.47 o 
   5   3  12     1548.18     1493.29     37.48 o 
   6   3  12      222.91      201.92      7.87 o 
   7   3  12       30.68       31.16      7.68 o 
  -8   4  12       14.25       11.27      4.50 o 
  -7   4  12        5.63        2.17      3.33 o 
  -6   4  12        0.11       -2.25      1.76 o 
  -5   4  12        7.75       10.73      2.15 o 
  -4   4  12      651.24      598.23     12.46 o 
  -3   4  12      146.41      144.08      5.08 o 
  -2   4  12       36.00       27.74      2.44 o 
  -1   4  12       28.64       26.67      2.26 o 
   0   4  12      169.35      163.25      5.52 o 
   1   4  12       69.54       64.86      5.30 o 
   2   4  12        5.81        6.20      1.85 o 
   3   4  12       77.13       77.07      4.86 o 
   4   4  12       35.16       31.55      3.46 o 
   5   4  12      306.08      327.24      9.97 o 
   6   4  12      148.62      150.01      8.52 o 
   7   4  12        6.60        6.66      3.70 o 
  -8   5  12        0.59       -6.74     11.51 o 
  -7   5  12      214.47      223.16     11.99 o 
  -6   5  12        0.77        0.53      3.99 o 
  -5   5  12       23.91       28.17      3.14 o 
  -4   5  12      181.30      171.01      6.08 o 
  -3   5  12      153.47      150.70      5.39 o 
  -2   5  12       36.68       54.99      3.25 o 
  -1   5  12       29.09       31.03      2.74 o 
   0   5  12      146.28      133.53      5.03 o 
   1   5  12      454.33      431.46     12.77 o 
   2   5  12      376.88      392.83     12.42 o 
   3   5  12      332.52      331.71      9.21 o 
   4   5  12      388.76      411.73     11.11 o 
   5   5  12        0.98       -0.48      2.05 o 
   6   5  12        0.76        1.93      2.31 o 
  -7   6  12        8.83        8.94      4.67 o 
  -6   6  12       28.08       38.18      4.50 o 
  -5   6  12      567.79      573.51     13.06 o 
  -4   6  12       54.74       60.82      4.04 o 
  -3   6  12        0.66        0.93      1.37 o 
  -2   6  12       58.21       55.10      3.41 o 
  -1   6  12        8.31        7.45      1.77 o 
   0   6  12       27.38       32.70      4.43 o 
   1   6  12      146.92      159.35      7.22 o 
   2   6  12      103.96      105.54      6.23 o 
   3   6  12      313.87      319.28     13.54 o 
   4   6  12       56.13       48.27      5.38 o 
   5   6  12        4.04       -0.12      2.38 o 
   6   6  12       33.63       33.98      4.12 o 
  -7   7  12       89.51       99.99     14.23 o 
  -6   7  12      163.67      162.15     19.72 o 
  -5   7  12      242.13      242.21      7.99 o 
  -4   7  12       10.46        9.34      2.32 o 
  -3   7  12       81.14       90.25      4.54 o 
  -2   7  12      224.11      228.38      6.78 o 
  -1   7  12       26.22       18.25      4.98 o 
   0   7  12      352.89      395.18     10.57 o 
   1   7  12        4.31       -0.74      1.73 o 
   2   7  12      335.06      356.37     12.15 o 
   3   7  12       24.61       31.89      8.20 o 
   4   7  12       18.55       17.11      3.94 o 
   5   7  12       15.93       19.56      4.67 o 
   6   7  12       64.04       57.47     20.13 o 
  -6   8  12        4.08        4.59      3.40 o 
  -5   8  12        2.81        2.27      3.07 o 
  -4   8  12      253.41      251.29      9.17 o 
  -3   8  12        3.82        6.65      2.09 o 
  -2   8  12       23.31       31.34      3.03 o 
  -1   8  12       30.37       31.91      3.44 o 
   0   8  12        2.54        1.45      1.84 o 
   1   8  12       40.49       31.69      4.14 o 
   2   8  12      148.92      172.34      8.30 o 
   3   8  12      114.75      120.19      7.31 o 
   4   8  12        1.48       -4.61      4.15 o 
   5   8  12        7.63       10.71      4.02 o 
  -6   9  12      229.17      249.65     15.54 o 
  -5   9  12        5.67        2.88      3.83 o 
  -4   9  12      388.79      407.01     10.27 o 
  -3   9  12       47.45       36.31      3.48 o 
  -2   9  12       53.34       44.84      4.13 o 
  -1   9  12      306.76      256.33      9.04 o 
   0   9  12      251.34      224.05      8.03 o 
   1   9  12       20.77       10.41      3.74 o 
   2   9  12       22.90       24.58      4.05 o 
   3   9  12        1.32        2.50      2.97 o 
   4   9  12       19.98       25.79      4.73 o 
  -5  10  12       20.89       14.57      3.43 o 
  -4  10  12        3.72        5.87      4.41 o 
  -3  10  12       45.99       51.85      4.70 o 
  -2  10  12      189.28      191.17      7.79 o 
  -1  10  12        0.71        3.61      2.12 o 
   0  10  12        4.54        4.52      2.29 o 
   1  10  12        0.07        0.90      2.33 o 
   2  10  12        0.32        2.49      2.62 o 
   3  10  12        0.14        6.77      3.32 o 
   4  10  12        0.11        0.66      3.16 o 
  -4  11  12       93.24      100.79      8.71 o 
  -3  11  12        3.79        0.05      3.05 o 
  -2  11  12      159.10      192.48     16.81 o 
  -1  11  12      189.68      169.34     10.18 o 
   0  11  12       89.22       91.27      5.85 o 
   1  11  12       16.57       23.36      4.26 o 
   2  11  12       47.45       54.29      7.44 o 
   3  11  12        0.39        3.31      2.96 o 
  -2  12  12       25.62       26.07      5.11 o 
  -1  12  12       17.74       22.67      5.62 o 
   0  12  12       12.60        7.45      2.63 o 
   1  12  12       55.04       50.40      5.78 o 
  -7   0  13       42.53       51.24      9.87 o 
  -5   0  13       55.77       53.72      8.38 o 
  -3   0  13     1389.55     1271.64     29.15 o 
  -1   0  13      712.53      730.41     17.49 o 
   1   0  13      746.69      680.98     16.78 o 
   3   0  13      223.24      224.23      8.30 o 
   5   0  13     1051.54     1022.68     36.21 o 
   7   0  13       29.01       32.90      6.86 o 
  -8   1  13       32.09       44.49      6.91 o 
  -7   1  13      129.32      136.52     10.16 o 
  -6   1  13      167.08      149.58      9.47 o 
  -5   1  13        3.33        2.26      2.40 o 
  -4   1  13       34.19       33.57      3.41 o 
  -3   1  13      530.02      539.31     10.76 o 
  -2   1  13      262.34      217.27      9.08 o 
  -1   1  13       89.29       72.65      2.82 o 
   0   1  13       17.34       23.22      1.82 o 
   1   1  13       50.49       52.17      2.63 o 
   2   1  13      120.69      106.54      6.16 o 
   3   1  13       66.76       64.68      3.30 o 
   4   1  13       10.41       13.97      2.51 o 
   5   1  13       23.50       32.26      4.28 o 
   6   1  13      160.11      145.06      8.07 o 
   7   1  13      142.71      152.22      8.90 o 
  -8   2  13       36.77       38.59      6.71 o 
  -7   2  13      116.60      117.70      9.52 o 
  -6   2  13      240.36      199.44     10.93 o 
  -5   2  13      352.05      341.65     14.16 o 
  -4   2  13        9.31       10.41      2.87 o 
  -3   2  13     2956.50     2866.99     42.17 o 
  -2   2  13      153.56      139.64      5.38 o 
  -1   2  13      201.93      187.30      6.04 o 
   0   2  13      209.17      194.85      4.90 o 
   1   2  13      105.60       95.87      3.47 o 
   2   2  13      475.07      438.79      8.83 o 
   3   2  13      136.47      130.61      5.30 o 
   4   2  13      551.25      536.29     13.28 o 
   5   2  13      671.18      676.55     15.54 o 
   6   2  13      321.34      328.25     12.62 o 
   7   2  13        9.87       11.91      3.50 o 
  -8   3  13        5.32        6.96      3.86 o 
  -7   3  13       19.23       26.19      5.22 o 
  -6   3  13       25.01       27.88      5.22 o 
  -5   3  13      362.56      329.05      8.71 o 
  -4   3  13       91.04       79.72      4.09 o 
  -3   3  13      682.86      670.51     12.96 o 
  -2   3  13      167.65      153.59      4.94 o 
  -1   3  13      322.23      356.82      9.20 o 
   0   3  13        0.01       -0.68      1.28 o 
   1   3  13        1.26        0.84      1.36 o 
   2   3  13       21.19       18.05      2.44 o 
   3   3  13      485.66      476.63     11.39 o 
   4   3  13      100.09       96.63      5.71 o 
   5   3  13        1.49        6.28      2.65 o 
   6   3  13        3.39        0.81      3.04 o 
   7   3  13        1.06        0.36      3.45 o 
  -8   4  13      422.61      418.26     18.60 o 
  -7   4  13       11.66        8.81      4.05 o 
  -6   4  13      190.43      236.71     12.23 o 
  -5   4  13      202.61      188.01      6.55 o 
  -4   4  13      335.39      339.47      8.72 o 
  -3   4  13      191.52      200.58      6.21 o 
  -2   4  13      370.65      354.64      8.31 o 
  -1   4  13       98.05       93.45      4.35 o 
   0   4  13      369.48      326.34      8.65 o 
   1   4  13       11.12       20.01      2.44 o 
   2   4  13       86.60       78.60      5.24 o 
   3   4  13      184.64      186.00      6.55 o 
   4   4  13      125.30      102.94      5.72 o 
   5   4  13        4.28        7.38      2.41 o 
   6   4  13       49.00       50.85      4.59 o 
  -7   5  13       16.01       19.00      5.08 o 
  -6   5  13       23.57       33.27      4.19 o 
  -5   5  13       40.13       46.37      3.81 o 
  -4   5  13        9.46        8.77      3.97 o 
  -3   5  13      751.32      690.36     13.74 o 
  -2   5  13       20.72       27.90      2.61 o 
  -1   5  13      140.85      125.01      4.56 o 
   0   5  13       94.59       77.20      6.78 o 
   1   5  13       15.36       17.89      3.07 o 
   2   5  13       44.61       50.56      4.61 o 
   3   5  13      267.29      282.19     10.67 o 
   4   5  13        0.74       -0.59      1.93 o 
   5   5  13       20.14       22.40      3.30 o 
   6   5  13       29.42       26.69      4.54 o 
  -7   6  13       75.59       79.40      9.61 o 
  -6   6  13      438.12      428.34     20.47 o 
  -5   6  13       60.64       58.05      6.00 o 
  -4   6  13       10.92       10.42      2.23 o 
  -3   6  13      448.62      465.20     14.11 o 
  -2   6  13       51.61       51.97      3.46 o 
  -1   6  13      453.72      483.43     10.44 o 
   0   6  13       72.34      101.98      5.74 o 
   1   6  13      133.51      141.14     14.52 o 
   2   6  13       18.52       22.63      3.67 o 
   3   6  13      125.68      143.14      7.65 o 
   4   6  13       36.38       62.41      5.80 o 
   5   6  13       10.71       15.39      4.17 o 
   6   6  13      133.24      137.21      7.11 o 
  -7   7  13       12.68       13.98      5.26 o 
  -6   7  13        0.45        3.40      2.58 o 
  -5   7  13      134.84      137.13      6.23 o 
  -4   7  13      153.18      140.76      5.81 o 
  -3   7  13       27.19       30.48      3.08 o 
  -2   7  13       20.04       20.12      2.61 o 
  -1   7  13       57.17       56.16      4.11 o 
   0   7  13       96.81       84.31      5.57 o 
   1   7  13        2.10       -1.25      2.18 o 
   2   7  13        3.83        1.00      3.70 o 
   3   7  13        8.33        9.23      3.34 o 
   4   7  13       23.55       21.82      4.17 o 
   5   7  13       42.80       35.66      8.40 o 
  -6   8  13       71.49       72.62      5.96 o 
  -5   8  13       58.13       63.80      4.62 o 
  -4   8  13      128.53      126.16      8.73 o 
  -3   8  13       82.79       86.93      4.87 o 
  -2   8  13       92.92       96.52      5.43 o 
  -1   8  13      273.41      284.69     12.08 o 
   0   8  13        0.30        2.50      2.27 o 
   1   8  13       76.68       94.97      6.28 o 
   2   8  13       12.96       20.97      3.85 o 
   3   8  13      162.69      190.95      9.24 o 
   4   8  13       20.83       20.08      4.37 o 
   5   8  13       77.01       92.21      8.44 o 
  -5   9  13       26.55       31.31      5.32 o 
  -4   9  13        5.67        5.59      2.20 o 
  -3   9  13      144.49      130.15      6.60 o 
  -2   9  13        7.70        9.36      2.56 o 
  -1   9  13        8.41       10.04      2.55 o 
   0   9  13       61.89       54.98      5.19 o 
   1   9  13       71.59       61.49      5.49 o 
   2   9  13        0.08       -3.23      2.76 o 
   3   9  13        0.44        1.59      2.92 o 
   4   9  13        3.03        5.95      3.64 o 
  -4  10  13        3.32        5.18      3.05 o 
  -3  10  13       33.05       38.24      4.34 o 
  -2  10  13        0.36        1.74      2.11 o 
  -1  10  13      309.29      307.81     13.62 o 
   0  10  13        8.22        6.72      2.51 o 
   1  10  13       10.49        9.58      3.00 o 
   2  10  13       13.40       13.03      3.72 o 
   3  10  13        0.90        4.06      5.35 o 
  -3  11  13        7.71       10.79      3.80 o 
  -2  11  13       82.53       69.44      9.41 o 
  -1  11  13        0.07        2.79      2.58 o 
   0  11  13       34.97       29.29      3.85 o 
   1  11  13        1.59        1.92      2.63 o 
   2  11  13       25.66       38.27      5.36 o 
  -8   0  14        0.04       -0.98      3.31 o 
  -6   0  14      630.31      600.08     29.95 o 
  -4   0  14      364.75      342.13     19.54 o 
  -2   0  14     5181.08     5269.05    103.56 o 
   0   0  14       24.37       22.79      4.55 o 
   2   0  14      102.87       82.65      5.00 o 
   4   0  14       29.27       19.95      4.74 o 
   6   0  14      516.52      526.58     23.98 o 
  -8   1  14       64.21       66.03      8.36 o 
  -7   1  14       54.36       49.39      7.02 o 
  -6   1  14       53.89       58.07      6.84 o 
  -5   1  14      464.67      390.18     15.61 o 
  -4   1  14      117.30      114.56      5.64 o 
  -3   1  14      304.14      313.90      9.24 o 
  -2   1  14     2022.51     1996.56     35.62 o 
  -1   1  14      308.88      280.06      9.09 o 
   0   1  14       12.70       11.62      1.56 o 
   1   1  14       55.06       52.60      2.76 o 
   2   1  14      243.57      250.57      6.27 o 
   3   1  14       20.12       26.05      2.44 o 
   4   1  14      127.08      128.40      5.53 o 
   5   1  14       96.14       89.09     11.62 o 
   6   1  14       31.08       31.29      4.68 o 
  -8   2  14       21.56       32.99      6.46 o 
  -7   2  14       26.13       21.76      5.17 o 
  -6   2  14       45.78       41.47      6.18 o 
  -5   2  14        9.32        1.22      3.33 o 
  -4   2  14        3.63        3.01      1.99 o 
  -3   2  14       64.61       68.48      3.65 o 
  -2   2  14      300.35      263.78      8.59 o 
  -1   2  14       47.50       58.16      3.60 o 
   0   2  14       39.64       41.55      3.06 o 
   1   2  14      133.47      115.92      3.95 o 
   2   2  14       56.11       50.39      2.90 o 
   3   2  14       85.55       89.20      4.52 o 
   4   2  14       24.87       31.27      4.45 o 
   5   2  14       92.89      109.10      5.62 o 
   6   2  14       19.39       20.88      3.93 o 
  -8   3  14       15.70       23.30      5.63 o 
  -7   3  14       24.16       27.79      5.57 o 
  -6   3  14       11.99       11.38      4.03 o 
  -5   3  14       77.16       74.51      5.41 o 
  -4   3  14       31.51       36.83      3.10 o 
  -3   3  14        4.56        0.80      1.59 o 
  -2   3  14       28.20       32.68      2.74 o 
  -1   3  14      451.00      435.40     10.81 o 
   0   3  14       19.78       16.86      2.39 o 
   1   3  14       53.77       64.68      3.75 o 
   2   3  14      295.21      291.63      8.61 o 
   3   3  14       70.81       74.33      5.58 o 
   4   3  14        9.11        6.41      2.28 o 
   5   3  14      180.65      173.83     11.45 o 
   6   3  14       55.15       58.79      5.87 o 
  -7   4  14       90.02       99.87     16.39 o 
  -6   4  14        0.53        1.00      3.03 o 
  -5   4  14        5.06       -0.20      1.54 o 
  -4   4  14        7.06       11.08      2.10 o 
  -3   4  14      925.88      897.34     22.92 o 
  -2   4  14        6.36        6.69      1.74 o 
  -1   4  14       95.48       95.90      4.69 o 
   0   4  14        3.77       10.75      4.00 o 
   1   4  14       99.02      109.69      5.94 o 
   2   4  14       70.30       80.90      5.40 o 
   3   4  14       33.30       28.54      4.09 o 
   4   4  14       56.03       52.02      4.30 o 
   5   4  14       30.19       35.25      3.83 o 
   6   4  14        1.06        4.55      2.67 o 
  -7   5  14       74.42       72.88      8.29 o 
  -6   5  14       39.38       34.06      4.50 o 
  -5   5  14        6.19       10.26      2.36 o 
  -4   5  14      135.91      137.97     10.52 o 
  -3   5  14     1054.84     1045.75     18.84 o 
  -2   5  14      190.91      173.82      5.80 o 
  -1   5  14      554.13      504.73     12.31 o 
   0   5  14      271.09      262.99      9.58 o 
   1   5  14      140.73      132.36      6.80 o 
   2   5  14        6.78        7.23      5.40 o 
   3   5  14       86.07       83.07      6.12 o 
   4   5  14        2.51        3.28      2.62 o 
   5   5  14      211.71      219.69      8.24 o 
   6   5  14       75.84       75.26      6.02 o 
  -7   6  14       81.23       86.28      8.98 o 
  -6   6  14       53.22       56.79      5.37 o 
  -5   6  14       65.73       71.86      6.60 o 
  -4   6  14      221.65      246.67      7.77 o 
  -3   6  14       47.66       48.07      5.19 o 
  -2   6  14       75.77       86.98      4.31 o 
  -1   6  14       93.95       81.55      4.91 o 
   0   6  14      175.22      176.81     12.53 o 
   1   6  14       95.96      106.24      8.49 o 
   2   6  14       78.56       81.54      5.69 o 
   3   6  14       34.91       33.31      4.53 o 
   4   6  14       33.78       27.33      4.53 o 
   5   6  14        4.05        0.38      3.23 o 
  -6   7  14       16.55       22.65      3.50 o 
  -5   7  14        7.70        6.38      2.22 o 
  -4   7  14      124.48      132.28      5.89 o 
  -3   7  14       56.50       59.93      4.08 o 
  -2   7  14       24.32       21.67      3.51 o 
  -1   7  14       21.73       24.49      3.17 o 
   0   7  14      418.28      403.45     14.27 o 
   1   7  14       21.88       29.76      3.91 o 
   2   7  14        1.18        1.02      2.42 o 
   3   7  14        0.21        1.86      2.64 o 
   4   7  14        9.56        9.44      3.53 o 
   5   7  14        1.51        2.46      3.39 o 
  -6   8  14      152.17      179.96      8.48 o 
  -5   8  14       12.63       13.58      2.74 o 
  -4   8  14       13.16        9.64      2.47 o 
  -3   8  14        2.34        5.09      1.99 o 
  -2   8  14       33.51       31.58      5.22 o 
  -1   8  14        0.00        1.83      1.95 o 
   0   8  14      317.94      291.74     11.11 o 
   1   8  14       23.44       25.99      3.98 o 
   2   8  14        3.11        6.32      2.88 o 
   3   8  14        0.11        1.08      2.65 o 
   4   8  14        0.38       -0.60      3.11 o 
  -5   9  14        0.19        0.85      2.07 o 
  -4   9  14       27.83       33.58      3.67 o 
  -3   9  14        0.20       -2.02      1.97 o 
  -2   9  14       82.52       99.50      5.98 o 
  -1   9  14        0.31       -0.22      1.84 o 
   0   9  14       15.25       21.86      3.81 o 
   1   9  14        2.64        5.76      2.87 o 
   2   9  14       51.99       73.80     11.62 o 
   3   9  14      156.37      161.25     18.60 o 
  -4  10  14       19.99       32.72      5.92 o 
  -3  10  14        9.70        5.06      2.40 o 
  -2  10  14        0.35       -1.78      2.58 o 
  -1  10  14       12.10       26.07      3.65 o 
   0  10  14        3.98        7.21      2.97 o 
   1  10  14       22.10       14.03      3.76 o 
   2  10  14        2.83        4.97      2.94 o 
  -2  11  14       34.26       33.01      4.25 o 
  -1  11  14       12.31       11.00      3.87 o 
   0  11  14        0.13        2.11      3.86 o 
   1  11  14        7.62        9.53      4.19 o 
  -7   0  15        7.66        7.40      5.04 o 
  -5   0  15       15.32       12.86      5.22 o 
  -3   0  15      599.48      545.67     25.56 o 
  -1   0  15      460.86      434.53     12.37 o 
   1   0  15       99.21      109.03      5.67 o 
   3   0  15       92.05       88.99      5.52 o 
   5   0  15      281.72      242.44     14.41 o 
  -8   1  15        8.61        1.38      5.70 o 
  -7   1  15       81.66       66.81      7.98 o 
  -6   1  15       14.80       11.65      5.15 o 
  -5   1  15      125.26      151.09     11.88 o 
  -4   1  15       34.75       33.12      5.19 o 
  -3   1  15        3.37        1.79      1.93 o 
  -2   1  15       85.13      107.05      5.12 o 
  -1   1  15      115.20      115.47      4.93 o 
   0   1  15       80.48       79.70      3.29 o 
   1   1  15      423.28      409.15      8.57 o 
   2   1  15      177.98      194.04      5.60 o 
   3   1  15      426.92      418.41     10.48 o 
   4   1  15        0.57       -0.80      1.64 o 
   5   1  15       20.13       20.61      3.74 o 
   6   1  15        2.06        0.52      2.48 o 
  -7   2  15       83.88       69.79      7.99 o 
  -6   2  15        3.56        2.38      4.68 o 
  -5   2  15       50.79       51.41      6.43 o 
  -4   2  15       16.52       22.54      3.27 o 
  -3   2  15        0.23        1.40      2.81 o 
  -2   2  15     4396.46     4292.09     71.78 o 
  -1   2  15        6.27        4.69      1.83 o 
   0   2  15       39.02       28.48      2.90 o 
   1   2  15        1.82        3.74      1.80 o 
   2   2  15        0.89        1.87      1.46 o 
   3   2  15       19.11       26.94      3.02 o 
   4   2  15        0.01        0.65      1.68 o 
   5   2  15       34.34       27.95      5.31 o 
   6   2  15       10.16        8.26      6.10 o 
  -7   3  15       48.91       58.17      7.70 o 
  -6   3  15       55.31       53.35      6.92 o 
  -5   3  15      539.65      533.34     14.90 o 
  -4   3  15      367.41      326.98      8.68 o 
  -3   3  15        9.09        8.03      1.95 o 
  -2   3  15     1126.10     1109.76     22.47 o 
  -1   3  15      544.21      507.45     13.27 o 
   0   3  15      570.61      548.26     12.74 o 
   1   3  15       24.46       24.10      2.83 o 
   2   3  15      239.28      227.81      9.84 o 
   3   3  15        0.73        0.94      1.78 o 
   4   3  15        9.40        8.27      2.17 o 
   5   3  15        3.30        3.50      2.14 o 
   6   3  15       91.12       93.37      8.07 o 
  -7   4  15       79.72       68.08      8.29 o 
  -6   4  15       85.02       92.33     12.29 o 
  -5   4  15        2.14        3.45      2.18 o 
  -4   4  15      118.09      100.71      4.88 o 
  -3   4  15       40.16       34.76      3.08 o 
  -2   4  15      379.05      352.21      8.68 o 
  -1   4  15      161.69      162.29      6.27 o 
   0   4  15       39.14       41.59      4.69 o 
   1   4  15       80.78       92.52      5.97 o 
   2   4  15       17.20       19.87      4.56 o 
   3   4  15       64.94       63.35      5.46 o 
   4   4  15       24.73       28.11      4.42 o 
   5   4  15        8.70        8.82      2.59 o 
  -7   5  15        0.68        1.99      3.86 o 
  -6   5  15      137.17      133.73     11.89 o 
  -5   5  15       14.74       16.52      2.94 o 
  -4   5  15        7.46        4.22      1.96 o 
  -3   5  15       52.67       59.42      3.91 o 
  -2   5  15       68.02       63.87      3.88 o 
  -1   5  15        0.70        1.93      1.57 o 
   0   5  15      104.75       95.18      5.76 o 
   1   5  15      189.07      175.24      8.00 o 
   2   5  15       12.31       13.64      3.24 o 
   3   5  15        0.15        1.10      3.00 o 
   4   5  15       19.81       29.38      4.65 o 
   5   5  15       42.51       42.55      5.31 o 
  -6   6  15       47.92       45.49      4.37 o 
  -5   6  15        8.62        7.67      2.32 o 
  -4   6  15      149.54      142.06      6.06 o 
  -3   6  15       35.93       36.73      3.39 o 
  -2   6  15        0.15        0.51      1.46 o 
  -1   6  15        3.28        5.14      2.53 o 
   0   6  15       80.97       71.48      5.42 o 
   1   6  15       42.81       30.59      4.11 o 
   2   6  15       25.56       47.78      4.81 o 
   3   6  15       13.27       15.75      3.79 o 
   4   6  15        1.80       -1.39      2.48 o 
   5   6  15      155.82      166.37      9.46 o 
  -6   7  15       18.29       14.01      3.16 o 
  -5   7  15       26.42       33.82      3.89 o 
  -4   7  15       59.71       61.91      4.47 o 
  -3   7  15       12.40       20.94      2.89 o 
  -2   7  15        3.45        4.75      3.52 o 
  -1   7  15      170.17      190.41      8.67 o 
   0   7  15      246.69      245.23     14.30 o 
   1   7  15       65.13       69.43      5.64 o 
   2   7  15       25.18       22.88      4.09 o 
   3   7  15        0.52       -1.18      2.26 o 
   4   7  15       98.36       95.37      7.21 o 
  -5   8  15        1.31        3.03      2.56 o 
  -4   8  15        0.05       -0.20      1.80 o 
  -3   8  15        0.54        2.08      3.48 o 
  -2   8  15        1.02       -0.36      1.84 o 
  -1   8  15       72.30       70.94      5.05 o 
   0   8  15       11.01        5.47      2.48 o 
   1   8  15       92.07      107.77      8.29 o 
   2   8  15        0.88        0.40      3.80 o 
   3   8  15       93.65      108.31      7.40 o 
   4   8  15       26.06       34.36      5.40 o 
  -4   9  15       42.83       47.27      5.38 o 
  -3   9  15      187.89      202.67      8.34 o 
  -2   9  15       33.92       23.77      3.63 o 
  -1   9  15      147.20      127.59      6.59 o 
   0   9  15       47.63       48.77      5.24 o 
   1   9  15       19.56       23.35      4.04 o 
   2   9  15        1.86        4.88      2.94 o 
   3   9  15        0.66       -0.26      3.25 o 
  -3  10  15       31.53       35.62      4.50 o 
  -2  10  15       24.54       12.77      3.65 o 
  -1  10  15        0.03        0.28      2.00 o 
   0  10  15       17.29       21.66      4.12 o 
   1  10  15       67.26       81.65      6.74 o 
   2  10  15       34.52       46.85      7.93 o 
  -6   0  16      350.19      333.78     21.86 o 
  -4   0  16      774.20      753.22     33.53 o 
  -2   0  16      155.35      184.96     13.72 o 
   0   0  16      841.13      862.65     21.00 o 
   2   0  16      106.62      120.07     18.03 o 
   4   0  16       13.89       21.92      5.22 o 
   6   0  16        2.19        3.16      3.58 o 
  -7   1  16        7.12        6.01      3.72 o 
  -6   1  16        5.59        7.58      3.73 o 
  -5   1  16       10.28        4.14      3.64 o 
  -4   1  16       56.33       55.70      6.51 o 
  -3   1  16        1.73        0.33      2.77 o 
  -2   1  16     1199.20     1125.73     22.66 o 
  -1   1  16     1325.93     1266.90     24.42 o 
   0   1  16       48.11       54.77      3.74 o 
   1   1  16       48.06       57.94      3.19 o 
   2   1  16       39.46       37.71      2.86 o 
   3   1  16       30.31       35.63      3.28 o 
   4   1  16        3.72        5.63      3.88 o 
   5   1  16       39.00       31.28      4.38 o 
   6   1  16        9.92       10.89      6.34 o 
  -7   2  16       37.73       43.90      6.90 o 
  -6   2  16      130.23      115.87      9.52 o 
  -5   2  16      196.84      211.29     11.60 o 
  -4   2  16      212.86      207.21     10.94 o 
  -3   2  16        7.77        9.09      2.46 o 
  -2   2  16      182.09      182.53      7.00 o 
  -1   2  16      167.52      174.93      6.48 o 
   0   2  16     1106.27     1052.41     21.00 o 
   1   2  16       43.45       41.30      3.43 o 
   2   2  16      121.40      131.27      6.82 o 
   3   2  16       29.65       27.10      3.09 o 
   4   2  16       83.31       78.94      5.03 o 
   5   2  16       15.79       16.55      3.63 o 
  -7   3  16       26.64       26.98      5.83 o 
  -6   3  16        1.47        1.79      5.00 o 
  -5   3  16       23.36       28.87      4.39 o 
  -4   3  16        8.66       12.12      2.98 o 
  -3   3  16      238.04      234.31      7.04 o 
  -2   3  16       81.54       82.53      4.87 o 
  -1   3  16       43.19       51.85      3.91 o 
   0   3  16      121.67      131.37      5.58 o 
   1   3  16        4.86        3.68      2.34 o 
   2   3  16       19.37       23.01      7.19 o 
   3   3  16        0.43        3.05      2.53 o 
   4   3  16        1.51        3.00      2.05 o 
   5   3  16       78.08       72.12      5.01 o 
  -7   4  16      204.34      223.21     13.46 o 
  -6   4  16        1.62        2.21      3.58 o 
  -5   4  16       93.50       90.92     10.17 o 
  -4   4  16      465.89      436.53     10.80 o 
  -3   4  16      132.96      125.66      5.22 o 
  -2   4  16       46.58       59.12      4.31 o 
  -1   4  16      722.04      700.16     15.90 o 
   0   4  16       12.24        9.25      2.36 o 
   1   4  16      423.87      372.85     12.37 o 
   2   4  16       12.30       14.82      3.29 o 
   3   4  16       37.52       38.50      5.56 o 
   4   4  16        0.18        3.67      2.71 o 
   5   4  16       20.24       18.37      4.18 o 
  -6   5  16       20.57       19.96      3.77 o 
  -5   5  16        7.94        9.63      2.33 o 
  -4   5  16      263.83      234.22      7.70 o 
  -3   5  16        2.27        1.39      1.66 o 
  -2   5  16      153.79      140.44      6.29 o 
  -1   5  16      161.37      154.81      6.33 o 
   0   5  16       12.28       11.60      3.07 o 
   1   5  16       23.31       17.74      3.82 o 
   2   5  16        9.13       15.20      3.41 o 
   3   5  16       25.75       26.65      4.31 o 
   4   5  16       35.13       36.89      5.12 o 
   5   5  16       33.94       30.20      5.10 o 
  -6   6  16       26.35       24.77      4.32 o 
  -5   6  16       54.35       51.22      4.40 o 
  -4   6  16       43.43       36.73      3.71 o 
  -3   6  16       23.57       26.21      3.13 o 
  -2   6  16      296.66      307.29      8.55 o 
  -1   6  16       77.97       80.33      8.96 o 
   0   6  16       54.83       67.39      5.53 o 
   1   6  16        0.02       -1.34      2.25 o 
   2   6  16       77.80       78.69      6.03 o 
   3   6  16        7.71       12.82      3.60 o 
   4   6  16       52.41       53.09      5.91 o 
  -5   7  16       11.50       15.06      3.46 o 
  -4   7  16       14.37        7.25      2.40 o 
  -3   7  16       43.28       52.11      4.82 o 
  -2   7  16        2.13        3.11      1.92 o 
  -1   7  16      155.92      145.37      7.76 o 
   0   7  16        0.44       -0.15      1.87 o 
   1   7  16       44.74       55.37      5.40 o 
   2   7  16        5.78        8.06      3.91 o 
   3   7  16        5.05        3.60      4.25 o 
   4   7  16        8.71        2.71      3.37 o 
  -5   8  16        0.89        3.90      2.32 o 
  -4   8  16       32.25       40.11      4.11 o 
  -3   8  16       63.41       64.33      5.24 o 
  -2   8  16      186.55      191.08      7.95 o 
  -1   8  16        4.54        5.98      3.10 o 
   0   8  16       53.41       65.88      5.71 o 
   1   8  16       64.49       67.90      5.99 o 
   2   8  16       21.21       27.72      4.45 o 
   3   8  16        4.10        8.55      3.15 o 
  -4   9  16       19.71       18.92      3.61 o 
  -3   9  16        9.52        8.33      4.50 o 
  -2   9  16        0.01        1.64      2.15 o 
  -1   9  16        0.73        3.36      4.65 o 
   0   9  16       22.67       26.93      4.27 o 
   1   9  16        5.18        2.95      3.33 o 
   2   9  16        2.01        7.34      5.71 o 
  -2  10  16        9.91        5.16      3.24 o 
  -1  10  16       12.14       21.76      4.31 o 
   0  10  16       77.66       76.40      6.60 o 
  -7   0  17       31.31       42.74     10.26 o 
  -5   0  17       22.42       30.60      8.38 o 
  -3   0  17       91.92       85.87     10.68 o 
  -1   0  17      264.69      269.64     16.23 o 
   1   0  17      645.25      688.11     18.22 o 
   3   0  17       32.67       35.79      5.67 o 
   5   0  17       27.43       14.82      5.07 o 
  -7   1  17       59.45       57.26      8.04 o 
  -6   1  17       27.54       36.65      6.40 o 
  -5   1  17      130.70      129.51      9.79 o 
  -4   1  17      212.76      202.26     27.25 o 
  -3   1  17       86.68       95.73      7.76 o 
  -2   1  17      428.87      435.02     15.76 o 
  -1   1  17     1977.56     1988.18     36.05 o 
   0   1  17      269.54      271.58      8.32 o 
   1   1  17      483.36      479.56     11.97 o 
   2   1  17       41.58       36.05      3.86 o 
   3   1  17       25.09       35.37      3.37 o 
   4   1  17        2.96       -0.15      3.09 o 
   5   1  17        6.84        9.72      3.22 o 
  -7   2  17       31.64       33.07      6.51 o 
  -6   2  17        1.16       -0.51      3.38 o 
  -5   2  17        0.59        0.43      3.15 o 
  -4   2  17       38.22       35.48      5.62 o 
  -3   2  17       19.19       18.44      4.50 o 
  -2   2  17       31.47       35.78      3.59 o 
  -1   2  17      174.79      204.93      7.31 o 
   0   2  17      114.34      105.38      5.14 o 
   1   2  17       55.18       45.77      3.78 o 
   2   2  17      229.45      216.32      8.95 o 
   3   2  17       13.87       17.67      3.57 o 
   4   2  17       13.98       19.80      3.02 o 
   5   2  17        0.40       -2.91      1.94 o 
  -6   3  17      180.86      168.55     13.44 o 
  -5   3  17        7.28        6.40      3.70 o 
  -4   3  17      245.92      261.44      9.58 o 
  -3   3  17        0.01       -1.73      2.43 o 
  -2   3  17        9.88        5.20      2.56 o 
  -1   3  17       94.98       94.84      5.13 o 
   0   3  17       13.80       19.90      2.85 o 
   1   3  17       84.44       86.56      6.41 o 
   2   3  17        5.01        2.86      2.48 o 
   3   3  17       17.42       12.68      3.34 o 
   4   3  17       36.20       44.48      5.05 o 
   5   3  17        4.02       -4.65      3.10 o 
  -6   4  17        0.28        0.05      3.45 o 
  -5   4  17        3.87        3.37      2.33 o 
  -4   4  17       10.38        5.38      2.27 o 
  -3   4  17        2.68        2.74      1.91 o 
  -2   4  17      194.53      182.53      9.75 o 
  -1   4  17      194.14      193.54      7.31 o 
   0   4  17        6.07        6.90      2.53 o 
   1   4  17        0.01        5.73      2.64 o 
   2   4  17        1.58        3.12      2.47 o 
   3   4  17       26.43       28.14      5.70 o 
   4   4  17        1.25       11.09      3.58 o 
  -6   5  17      212.38      225.48     10.16 o 
  -5   5  17       76.39       87.49      6.43 o 
  -4   5  17       29.11       32.47      3.73 o 
  -3   5  17        3.59        2.43      2.08 o 
  -2   5  17       61.08       59.29      4.56 o 
  -1   5  17      121.62      119.56      8.37 o 
   0   5  17      248.28      249.69     10.10 o 
   1   5  17       16.11       35.42     12.26 o 
   2   5  17       38.42       37.46      4.64 o 
   3   5  17        7.08        6.36      3.02 o 
   4   5  17       69.53       63.47      5.99 o 
  -5   6  17       27.18       25.24      3.83 o 
  -4   6  17        8.64        6.34      2.37 o 
  -3   6  17      191.28      192.73      7.07 o 
  -2   6  17       20.78       22.76      3.49 o 
  -1   6  17      116.46      126.45      7.09 o 
   0   6  17       26.63       22.62      3.82 o 
   1   6  17       22.50       38.75      6.06 o 
   2   6  17       72.18       75.21      6.12 o 
   3   6  17        2.88       -4.42      3.94 o 
   4   6  17        0.06       -2.56      5.07 o 
  -5   7  17       93.91       95.79      5.88 o 
  -4   7  17       77.21       77.96      5.18 o 
  -3   7  17      176.51      183.64      6.99 o 
  -2   7  17       20.07       19.85      3.75 o 
  -1   7  17      164.72      183.85      8.98 o 
   0   7  17      130.37      138.39      7.61 o 
   1   7  17      245.35      222.51      9.94 o 
   2   7  17       63.05       79.42      6.52 o 
   3   7  17        9.10       14.17      3.77 o 
  -4   8  17       52.28       66.20      5.09 o 
  -3   8  17        0.65        0.58      1.99 o 
  -2   8  17        0.82        0.59      3.12 o 
  -1   8  17       10.16       12.42      3.31 o 
   0   8  17       26.75       30.86      8.58 o 
   1   8  17        3.08       -0.25      2.19 o 
   2   8  17       29.40       28.24      4.63 o 
  -2   9  17       13.44       19.60      6.51 o 
  -1   9  17       51.57       65.61      6.35 o 
   0   9  17        0.78        6.03      2.77 o 
   1   9  17       27.48       36.55     11.96 o 
  -6   0  18      137.35      187.31     16.91 o 
  -4   0  18      474.03      433.37     24.64 o 
  -2   0  18      186.07      173.44     13.75 o 
   0   0  18      245.69      251.50     15.72 o 
   2   0  18       72.95       85.49      5.97 o 
   4   0  18       19.48       18.22      5.25 o 
  -6   1  18      130.23      150.43     12.96 o 
  -5   1  18       15.09       11.62      3.96 o 
  -4   1  18       68.23       64.07      7.29 o 
  -3   1  18       46.78       55.56      6.60 o 
  -2   1  18        5.71        1.80      3.02 o 
  -1   1  18      213.44      209.71     10.47 o 
   0   1  18        5.98       10.67      2.53 o 
   1   1  18        9.24       13.96      2.62 o 
   2   1  18      141.27      147.41      7.43 o 
   3   1  18       14.94       14.44      3.45 o 
   4   1  18       16.52       12.76      3.07 o 
  -6   2  18       34.87       34.37      6.50 o 
  -5   2  18      129.92      135.79     10.26 o 
  -4   2  18       49.78       48.39      6.69 o 
  -3   2  18        7.02        4.29      4.06 o 
  -2   2  18       34.92       34.38      5.29 o 
  -1   2  18      233.25      210.23      9.58 o 
   0   2  18       34.07       42.05      3.72 o 
   1   2  18       19.88       20.69      3.00 o 
   2   2  18        9.85       11.85      3.06 o 
   3   2  18       40.04       28.70      4.28 o 
   4   2  18       22.89       35.05      6.65 o 
  -6   3  18        0.20        7.73      4.71 o 
  -5   3  18      123.20      142.60     10.71 o 
  -4   3  18        4.00        5.72      3.74 o 
  -3   3  18      190.21      161.84      9.93 o 
  -2   3  18      147.27      130.99      6.23 o 
  -1   3  18       37.38       31.87      3.57 o 
   0   3  18      120.25      128.32      5.99 o 
   1   3  18      384.12      403.74     13.30 o 
   2   3  18        4.96        2.23      2.60 o 
   3   3  18        6.52        5.23      5.07 o 
   4   3  18        1.20        1.64      2.87 o 
  -6   4  18       25.82       27.92      6.24 o 
  -5   4  18      200.67      222.03     12.74 o 
  -4   4  18        2.14        4.84      2.28 o 
  -3   4  18      262.80      256.54      9.35 o 
  -2   4  18        0.84        0.46      1.80 o 
  -1   4  18      201.12      188.73      7.86 o 
   0   4  18      710.26      704.00     19.66 o 
   1   4  18      391.19      411.80     13.69 o 
   2   4  18        0.07        2.07      2.61 o 
   3   4  18       25.01       20.36      5.06 o 
   4   4  18       11.98       12.68      3.57 o 
  -5   5  18       32.66       25.46      4.17 o 
  -4   5  18      160.37      166.98      8.02 o 
  -3   5  18       65.30       77.61      5.57 o 
  -2   5  18       21.17       16.03      3.45 o 
  -1   5  18       37.47       55.31      5.30 o 
   0   5  18      147.61      142.83      8.31 o 
   1   5  18       10.90        8.76      3.16 o 
   2   5  18      142.49      147.78      7.99 o 
   3   5  18       10.18        5.05      3.12 o 
  -5   6  18       36.80       38.64      4.99 o 
  -4   6  18        2.34        1.50      2.06 o 
  -3   6  18        0.06        2.02      2.07 o 
  -2   6  18       66.62       64.86      6.00 o 
  -1   6  18       54.18       65.77      5.72 o 
   0   6  18       52.12       56.58      5.55 o 
   1   6  18      120.46      129.36      7.54 o 
   2   6  18        0.04        2.00      2.81 o 
   3   6  18       14.16       21.43      4.35 o 
  -4   7  18       25.62       33.86      4.65 o 
  -3   7  18        2.43        2.84      2.13 o 
  -2   7  18        2.14        1.07      2.35 o 
  -1   7  18      127.61      116.67      7.79 o 
   0   7  18       68.55       93.43      6.94 o 
   1   7  18        0.80        2.90      2.63 o 
   2   7  18        6.52       12.01      3.90 o 
  -3   8  18       77.85       72.81      5.84 o 
  -2   8  18        2.93        2.45      2.52 o 
  -1   8  18        4.28        6.28      3.15 o 
   0   8  18      267.03      287.70     12.09 o 
   1   8  18        0.00        4.60      3.00 o 
  -5   0  19      308.60      281.09     20.70 o 
  -3   0  19      313.50      319.40     20.64 o 
  -1   0  19      102.64      110.72     11.60 o 
   1   0  19       36.03       35.50      6.98 o 
   3   0  19        0.85        2.68      3.73 o 
  -6   1  19       27.72       34.36      6.90 o 
  -5   1  19      109.51       89.25      9.03 o 
  -4   1  19       44.07       50.17      6.86 o 
  -3   1  19      102.77      108.60      8.75 o 
  -2   1  19        9.50       10.97      3.90 o 
  -1   1  19        0.15       -0.61      2.82 o 
   0   1  19      304.71      298.01     17.35 o 
   1   1  19      220.85      226.30      7.91 o 
   2   1  19        0.42        4.23      2.84 o 
   3   1  19        5.49       12.35      4.62 o 
   4   1  19        2.95        2.06      4.09 o 
  -6   2  19       20.40       11.69      5.13 o 
  -5   2  19       80.92       73.49      8.29 o 
  -4   2  19      183.84      181.40     11.29 o 
  -3   2  19      126.96      118.15      9.07 o 
  -2   2  19        1.49       -2.36      2.63 o 
  -1   2  19       83.41       78.98      7.09 o 
   0   2  19      329.69      345.80     12.70 o 
   1   2  19        1.42        5.55      2.73 o 
   2   2  19       67.37       66.27      8.07 o 
   3   2  19        6.77        9.84      3.35 o 
   4   2  19        1.59       -0.21      4.18 o 
  -5   3  19        6.64        8.69      4.38 o 
  -4   3  19       78.41       80.23      8.07 o 
  -3   3  19       55.06       79.85      7.77 o 
  -2   3  19        2.39        2.37      2.27 o 
  -1   3  19        0.04        0.95      1.74 o 
   0   3  19       21.12       23.63      3.90 o 
   1   3  19        0.99        7.10      5.76 o 
   2   3  19       19.55       22.40      5.47 o 
   3   3  19       90.46       92.28      6.72 o 
  -5   4  19        0.49       -2.60      3.31 o 
  -4   4  19       46.85       42.73      9.86 o 
  -3   4  19        4.17        6.30      2.35 o 
  -2   4  19        1.86        0.39      1.83 o 
  -1   4  19       42.88       45.35      4.22 o 
   0   4  19       56.49       58.36      5.55 o 
   1   4  19      102.31      125.23      7.21 o 
   2   4  19      155.68      145.49      9.84 o 
   3   4  19       15.26       12.59      3.56 o 
  -5   5  19        0.12        5.79      4.12 o 
  -4   5  19        7.62        8.75      2.91 o 
  -3   5  19       19.14       17.38      3.25 o 
  -2   5  19       21.28       16.84      3.08 o 
  -1   5  19       37.34       30.70      4.54 o 
   0   5  19      316.53      332.15     12.58 o 
   1   5  19       59.24       41.93      9.74 o 
   2   5  19        3.62        6.00      2.96 o 
   3   5  19        9.55       17.00      3.92 o 
  -4   6  19       41.36       43.10      4.27 o 
  -3   6  19        3.98        8.83      2.75 o 
  -2   6  19       60.29       67.60      6.25 o 
  -1   6  19        5.34        0.70      2.24 o 
   0   6  19        7.98        7.02      3.06 o 
   1   6  19        1.72        3.87      4.10 o 
   2   6  19       62.53       67.92      7.41 o 
  -3   7  19       44.36       55.44      6.23 o 
  -2   7  19       42.23       49.34      7.07 o 
  -1   7  19       58.68       53.96      5.82 o 
   0   7  19      179.99      171.12      9.38 o 
   1   7  19        0.38        5.22      4.00 o 
  -4   0  20       12.20       20.04      7.31 o 
  -2   0  20       22.00       12.89      6.08 o 
   0   0  20       10.64       14.88      6.00 o 
  -5   1  20      112.99      157.10     11.84 o 
  -4   1  20      343.27      373.15     16.90 o 
  -3   1  20        0.03        1.07      3.48 o 
  -2   1  20       79.35       89.34      8.08 o 
  -1   1  20        0.54        0.61      4.31 o 
   0   1  20       47.10       46.65      8.90 o 
   1   1  20        3.54       11.54      3.87 o 
   2   1  20      114.02      112.24     10.95 o 
   3   1  20       49.29       45.40      6.95 o 
  -5   2  20        6.15       12.00      4.87 o 
  -4   2  20        0.62        2.47      3.90 o 
  -3   2  20        0.51       -1.16      3.34 o 
  -2   2  20       28.23       31.94      5.66 o 
  -1   2  20        0.01       -3.55      2.62 o 
   0   2  20       55.04       67.84     15.27 o 
   1   2  20       94.86       78.71      9.47 o 
   2   2  20       59.33       76.66      6.18 o 
   3   2  20       21.27       19.65      3.95 o 
  -5   3  20      198.75      214.34     13.10 o 
  -4   3  20       57.28       78.00      8.25 o 
  -3   3  20       78.50       79.54      8.18 o 
  -2   3  20       86.51      100.36     13.38 o 
  -1   3  20       30.96       31.77      9.34 o 
   0   3  20        4.41        2.08      2.36 o 
   1   3  20       57.62       74.08      6.02 o 
   2   3  20       19.72       19.69      4.05 o 
   3   3  20        3.61        8.25      3.46 o 
  -4   4  20        0.01        2.58      4.37 o 
  -3   4  20        0.66        0.54      3.42 o 
  -2   4  20        8.79        4.59      2.56 o 
  -1   4  20       33.71       34.88      4.68 o 
   0   4  20       16.96       27.11      4.82 o 
   1   4  20        0.87        2.75      4.43 o 
   2   4  20       24.57       25.54      4.35 o 
  -4   5  20       45.29       43.19      6.87 o 
  -3   5  20        4.93        3.92      2.84 o 
  -2   5  20       33.90       34.35      5.01 o 
  -1   5  20       43.67       56.02      5.57 o 
   0   5  20       18.54       18.60      3.93 o 
   1   5  20      117.20      117.75     12.69 o 
  -3   6  20      288.76      319.83     23.45 o 
  -2   6  20       47.88       46.50      5.50 o 
  -1   6  20        2.95        0.44      2.53 o 
   0   6  20        0.73        2.12      4.59 o 
   1   6  20       13.94       20.41      4.74 o 
  -3   0  21      102.32      120.92     14.17 o 
  -1   0  21       12.37       16.67      6.89 o 
   1   0  21        8.49       20.04      6.89 o 
  -4   1  21        4.46        2.85      4.25 o 
  -3   1  21       46.88       62.64      7.78 o 
  -2   1  21        0.00       -3.36      3.07 o 
  -1   1  21        4.43        9.03      4.80 o 
   0   1  21        2.16        8.60      4.06 o 
   1   1  21        0.00       -2.15      4.15 o 
   2   1  21        2.71       10.11      5.10 o 
  -4   2  21       99.22       97.97      9.60 o 
  -3   2  21        5.96        5.65      3.94 o 
  -2   2  21        4.05        3.66      3.55 o 
  -1   2  21        0.33       -1.24      4.01 o 
   0   2  21        8.64        8.20      5.67 o 
   1   2  21       33.10       45.28      8.59 o 
   2   2  21       95.35       92.17      6.91 o 
  -4   3  21        1.97        6.37      4.47 o 
  -3   3  21        0.27        2.10      3.62 o 
  -2   3  21       55.69       73.20     17.24 o 
  -1   3  21       12.98        5.80      3.95 o 
   0   3  21       41.25       32.75      8.02 o 
   1   3  21        0.07       -0.41      2.60 o 
  -3   4  21        0.22       -1.46      3.54 o 
  -2   4  21      333.38      352.56     15.66 o 
  -1   4  21       17.55       20.67      3.98 o 
   0   4  21       13.29       16.16      3.77 o 
   1   4  21       71.16       76.17     14.48 o 
  -2   5  21       18.45       29.15      4.75 o 
  -1   5  21        1.88        2.44      4.79 o 
   0   5  21        0.00       -0.54      7.86 o 
  -2   0  22       17.05       18.52      7.58 o 
   0   0  22        7.97        8.14      5.67 o 
  -3   1  22        1.53        2.90      4.05 o 
  -2   1  22        2.06        5.22      3.94 o 
  -1   1  22       39.58       43.77      6.47 o 
   0   1  22       41.78       53.90      6.89 o 
  -2   2  22        5.47        8.38      5.16 o 
  -1   2  22       89.81       99.44      8.89 o 
   0   2  22       13.29        7.67      6.02 o 
  -2   3  22      185.06      217.56     12.51 o 
  -1   3  22        0.20        2.27      5.82 o 
                                                 
